# Supplementary material for: Optofluidic crystallithography for directed growth of single-crystalline halide perovskites
Source: Nat Commun. 2024 May 1;15:3677. doi: 10.1038/s41467-024-48110-w (PMC11063063; doi:10.1038/s41467-024-48110-w)
Supplement: Supplementary file 8 — Source Data [file 41467_2024_48110_MOESM8_ESM.xlsx]

## Sheet: Fig. 1e
Optical power (mW)	Tmax(K)	Tmax standard deviation (K)
0.25	314.649	0.24155		314.673	314.455	314.752	315.03	314.336
0.34	315.973	0.56271		316.041	317.031	315.704	315.446	315.644
0.43	317.955	0.30844		317.626	317.824	318.022	317.785	318.518
0.53	319.207	0.27242		319.608	318.815	319.013	319.33	319.271
0.65	322.061	1.68878		321.986	322.085	320.678	320.4	325.157

## Sheet: Fig. 2h
	1:200		1:300		1:500		1:1000		No ligand
Optical power ()	Max growth velocity (mm s-1)	Max growth velocity standard deviation (mm s-1)	'Max growth velocity (mm s-1)	Max growth velocity standard deviation (mm s-1)	Max growth velocity (mm s-1)	Max growth velocity standard deviation (mm s-1)	Max growth velocity (mm s-1)	Max growth velocity standard deviation (mm s-1)	Max growth velocity (mm s-1)	Max growth velocity standard deviation (mm s-1)
250					0.00425	0.000957427	0.02367	0.00321	0.04125	0.0015
300					0.00775	0.00206	0.04625	0.0025	0.05375	0.01109
340			0.01	0.00866	0.023	0.00245	0.04833	0.00289	0.06286	0.02119
380			0.00667	0.00289	0.03825	0.00236	0.07067	0.00115	0.079	0.02408
430			0.015	0.00707	0.0389	0.00288	0.075	0.02191	0.11	0.01458
490	0.0125	0.00289	0.02625	0.00479	0.05678	0.00492	0.11833	0.00289	0.14286	0.00951
530	0.01525	0.0005	0.044	0.00962	0.07283	0.00402	0.135	0.005	0.149	0.00548
630	0.0308	0.00295	0.09125	0.01931	0.1018	0.01936	0.15833	0.00289	0.1725	0.005
650	0.03425	0.00435	0.09813	0.02563	0.10909	0.02035	0.165	0.01	0.1775	0.02062

## Sheet: Fig. 2i
NA of the objective lens	Thickness (μm)	Thickness standard deviation (μm)
0.25	10.4313	1.97255
0.5	7.05625	0.58387
0.75	3.10357	0.47007
1.2	2.43611	0.62618
1.3	1.48278	0.44514

## Sheet: Fig. 3h
Angle (°)	Normalized PL intensity of I	Normalized PL intensity of II	Normalized PL intensity of III	Normalized PL intensity of IV
0	0.68916	0.81399	0.86933	0.80607
10	0.56117	0.65435	0.66127	0.62733
20	0.51474	0.54167	0.48329	0.53035
30	0.46123	0.50037	0.52641	0.52445
40	0.55882	0.61356	0.62134	0.66185
50	0.68802	0.75579	0.7912	0.77804
60	0.79962	0.91826	0.87597	0.87818
70	0.90693	0.98644	0.95913	1
80	0.87342	0.93753	0.93486	0.97954
90	0.82905	0.83487	0.85829	0.91484
100	0.70166	0.68565	0.74077	0.75589
110	0.5979	0.59151	0.56717	0.62858
120	0.52694	0.52415	0.49109	0.60329
130	0.54249	0.52959	0.58777	0.63221
140	0.66509	0.7009	0.68707	0.72393
150	0.81732	0.82348	0.84911	0.86832
160	0.93546	0.87966	0.94478	0.95463
170	0.92109	0.91497	0.97319	0.93949
180	0.78213	0.81279	0.7948	0.77433
190	0.67784	0.62918	0.66057	0.63848
200	0.48024	0.46492	0.51071	0.53926
210	0.4744	0.52154	0.49046	0.50777
220	0.50501	0.6059	0.59928	0.61188
230	0.70881	0.7555	0.79027	0.79006
240	0.83872	0.91479	0.86829	0.90525
250	0.95882	1	0.94899	0.97649
260	0.92471	0.92478	0.92731	0.96638
270	0.83015	0.82733	0.8068	0.89319
280	0.71745	0.66386	0.68468	0.7715
290	0.62812	0.57522	0.6017	0.64178
300	0.55001	0.49113	0.52764	0.61422
310	0.59739	0.52914	0.56934	0.59922
320	0.71701	0.62349	0.70733	0.72641
330	0.89433	0.78582	0.84724	0.85215
340	0.99075	0.86297	1	0.93796
350	1	0.90848	0.91387	0.98931
360	0.79696	0.79255	0.83217	0.81658

## Sheet: Fig. 3i
2θ(°)	Normalized IXRD
7.325	0.02005
7.33	0.01266
7.335	0.00918
7.34	0.01265
7.345	0.01873
7.35	0.02306
7.355	0.03218
7.36	0.03261
7.365	0.03868
7.37	0.03868
7.375	0.0352
7.38	0.02911
7.385	0.02823
7.39	0.02171
7.395	0.02692
7.4	0.02691
7.405	0.02604
7.41	0.02821
7.415	0.0295
7.42	0.02863
7.425	0.03079
7.43	0.03253
7.435	0.03339
7.44	0.03208
7.445	0.03338
7.45	0.02946
7.455	0.02946
7.46	0.02033
7.465	0.01989
7.47	0.0264
7.475	0.03117
7.48	0.0316
7.485	0.03463
7.49	0.04158
7.495	0.04505
7.5	0.03505
7.505	0.02201
7.51	0.0168
7.515	0.01462
7.52	0.02156
7.525	0.0259
7.53	0.03284
7.535	0.0324
7.54	0.0311
7.545	0.02675
7.55	0.02891
7.555	0.02717
7.56	0.03107
7.565	0.03498
7.57	0.03584
7.575	0.0354
7.58	0.03105
7.585	0.02757
7.59	0.03017
7.595	0.03538
7.6	0.04406
7.605	0.04188
7.61	0.03362
7.615	0.02493
7.62	0.02579
7.625	0.02969
7.63	0.03186
7.635	0.02534
7.64	0.0236
7.645	0.02533
7.65	0.02749
7.655	0.03444
7.66	0.03878
7.665	0.03747
7.67	0.0405
7.675	0.0405
7.68	0.03875
7.685	0.0344
7.69	0.03266
7.695	0.03743
7.7	0.03525
7.705	0.03047
7.71	0.01874
7.715	0.01699
7.72	0.02394
7.725	0.03045
7.73	0.03348
7.735	0.02609
7.74	0.01349
7.745	0.0048
7.75	0.00653
7.755	0.01955
7.76	0.03128
7.765	0.03171
7.77	0.02909
7.775	0.02692
7.78	0.02604
7.785	0.03081
7.79	0.03037
7.795	0.03297
7.8	0.03601
7.805	0.03166
7.81	0.02731
7.815	0.02426
7.82	0.0273
7.825	0.03033
7.83	0.0338
7.835	0.0351
7.84	0.03683
7.845	0.03813
7.85	0.03899
7.855	0.03768
7.86	0.03637
7.865	0.03333
7.87	0.03506
7.875	0.03505
7.88	0.02984
7.885	0.02288
7.89	0.01897
7.895	0.02374
7.9	0.02851
7.905	0.03024
7.91	0.02329
7.915	0.01373
7.92	0.01068
7.925	0.01545
7.93	0.02587
7.935	0.02717
7.94	0.02325
7.945	0.0189
7.95	0.02194
7.955	0.0367
7.96	0.04712
7.965	0.0545
7.97	0.05406
7.975	0.05101
7.98	0.04797
7.985	0.03971
7.99	0.03102
7.995	0.02363
8	0.03231
8.005	0.04316
8.01	0.0501
8.015	0.0488
8.02	0.04314
8.025	0.03879
8.03	0.03749
8.035	0.03314
8.04	0.03574
8.045	0.04355
8.05	0.04398
8.055	0.0418
8.06	0.03441
8.065	0.0331
8.07	0.0331
8.075	0.037
8.08	0.04004
8.085	0.04394
8.09	0.03872
8.095	0.03394
8.1	0.0335
8.105	0.03957
8.11	0.04522
8.115	0.04173
8.12	0.03217
8.125	0.02478
8.13	0.02391
8.135	0.02477
8.14	0.02824
8.145	0.03084
8.15	0.03605
8.155	0.03908
8.16	0.03517
8.165	0.03212
8.17	0.03472
8.175	0.04167
8.18	0.04818
8.185	0.05208
8.19	0.05338
8.195	0.05598
8.2	0.05511
8.205	0.05119
8.21	0.03816
8.215	0.02816
8.22	0.02946
8.225	0.03076
8.23	0.0364
8.235	0.03596
8.24	0.03378
8.245	0.03681
8.25	0.03985
8.255	0.04115
8.26	0.04027
8.265	0.04244
8.27	0.04504
8.275	0.04894
8.28	0.04286
8.285	0.03677
8.29	0.04024
8.295	0.04414
8.3	0.04892
8.305	0.04978
8.31	0.05108
8.315	0.04499
8.32	0.03673
8.325	0.02891
8.33	0.02804
8.335	0.02369
8.34	0.01586
8.345	0.01499
8.35	0.01889
8.355	0.01758
8.36	0.00889
8.365	0.01236
8.37	0.02148
8.375	0.02842
8.38	0.02624
8.385	0.02363
8.39	0.02146
8.395	0.02449
8.4	0.02275
8.405	0.02144
8.41	0.02491
8.415	0.02056
8.42	0.02142
8.425	0.02185
8.43	0.02532
8.435	0.02706
8.44	0.03139
8.445	0.03486
8.45	0.04181
8.455	0.04267
8.46	0.03876
8.465	0.03093
8.47	0.02572
8.475	0.02962
8.48	0.037
8.485	0.03873
8.49	0.03438
8.495	0.0296
8.5	0.02959
8.505	0.02829
8.51	0.03262
8.515	0.03436
8.52	0.03348
8.525	0.02957
8.53	0.02696
8.535	0.02782
8.54	0.03303
8.545	0.0365
8.55	0.03693
8.555	0.03431
8.56	0.03388
8.565	0.03474
8.57	0.03951
8.575	0.04428
8.58	0.03733
8.585	0.03689
8.59	0.04514
8.595	0.05295
8.6	0.05425
8.605	0.04729
8.61	0.04512
8.615	0.04642
8.62	0.04424
8.625	0.03338
8.63	0.03033
8.635	0.03423
8.64	0.04074
8.645	0.04378
8.65	0.04377
8.655	0.04811
8.66	0.05332
8.665	0.05723
8.67	0.05288
8.675	0.04462
8.68	0.03897
8.685	0.03809
8.69	0.042
8.695	0.03895
8.7	0.03678
8.705	0.03243
8.71	0.03112
8.715	0.02199
8.72	0.01982
8.725	0.02459
8.73	0.02676
8.735	0.02545
8.74	0.02371
8.745	0.02978
8.75	0.04281
8.755	0.05149
8.76	0.05105
8.765	0.04583
8.77	0.03758
8.775	0.03236
8.78	0.02714
8.785	0.02496
8.79	0.02018
8.795	0.02322
8.8	0.02408
8.805	0.02885
8.81	0.02885
8.815	0.03102
8.82	0.03362
8.825	0.03448
8.83	0.03231
8.835	0.03274
8.84	0.03099
8.845	0.03012
8.85	0.02794
8.855	0.02968
8.86	0.03141
8.865	0.0301
8.87	0.03096
8.875	0.03139
8.88	0.02878
8.885	0.02878
8.89	0.02834
8.895	0.03311
8.9	0.03354
8.905	0.03137
8.91	0.02615
8.915	0.02745
8.92	0.03352
8.925	0.03048
8.93	0.03047
8.935	0.02265
8.94	0.02091
8.945	0.02829
8.95	0.03393
8.955	0.03914
8.96	0.03132
8.965	0.01958
8.97	0.01654
8.975	0.01914
8.98	0.02131
8.985	0.02956
8.99	0.03085
8.995	0.03476
9	0.03693
9.005	0.03171
9.01	0.02649
9.015	0.02432
9.02	0.01867
9.025	0.0191
9.03	0.01866
9.035	0.023
9.04	0.03211
9.045	0.0282
9.05	0.02038
9.055	0.01863
9.06	0.0208
9.065	0.02254
9.07	0.02036
9.075	0.01818
9.08	0.02252
9.085	0.02686
9.09	0.03337
9.095	0.03554
9.1	0.03727
9.105	0.03683
9.11	0.03162
9.115	0.03074
9.12	0.02379
9.125	0.01597
9.13	0.01205
9.135	0.01379
9.14	0.01813
9.145	0.02247
9.15	0.02246
9.155	0.02767
9.16	0.02897
9.165	0.0294
9.17	0.02722
9.175	0.02548
9.18	0.02287
9.185	0.02026
9.19	0.01809
9.195	0.02069
9.2	0.02633
9.205	0.0298
9.21	0.03023
9.215	0.02979
9.22	0.03239
9.225	0.03804
9.23	0.04238
9.235	0.04107
9.24	0.04193
9.245	0.03759
9.25	0.0328
9.255	0.02672
9.26	0.01933
9.265	0.02106
9.27	0.01932
9.275	0.01715
9.28	0.02149
9.285	0.0267
9.29	0.03538
9.295	0.04102
9.3	0.03754
9.305	0.03841
9.31	0.04144
9.315	0.04796
9.32	0.05186
9.325	0.0436
9.33	0.03491
9.335	0.02709
9.34	0.02622
9.345	0.03186
9.35	0.03055
9.355	0.03402
9.36	0.03619
9.365	0.03706
9.37	0.0427
9.375	0.04096
9.38	0.03965
9.385	0.03357
9.39	0.02531
9.395	0.02053
9.4	0.02096
9.405	0.02139
9.41	0.02008
9.415	0.02182
9.42	0.02529
9.425	0.02528
9.43	0.02876
9.435	0.02484
9.44	0.02397
9.445	0.01789
9.45	0.01137
9.455	0.01093
9.46	0.0131
9.465	0.01613
9.47	0.01396
9.475	0.01005
9.48	0.00961
9.485	0.01569
9.49	0.02698
9.495	0.03132
9.5	0.03044
9.505	0.03435
9.51	0.03478
9.515	0.03478
9.52	0.03477
9.525	0.03607
9.53	0.03607
9.535	0.03129
9.54	0.02129
9.545	0.02042
9.55	0.02389
9.555	0.02259
9.56	0.02171
9.565	0.01997
9.57	0.01954
9.575	0.02431
9.58	0.02561
9.585	0.02995
9.59	0.03168
9.595	0.03081
9.6	0.02733
9.605	0.02299
9.61	0.01777
9.615	0.01777
9.62	0.02081
9.625	0.02254
9.63	0.02514
9.635	0.02775
9.64	0.02905
9.645	0.03078
9.65	0.02513
9.655	0.02382
9.66	0.02339
9.665	0.02512
9.67	0.02599
9.675	0.02642
9.68	0.02424
9.685	0.02771
9.69	0.02945
9.695	0.02901
9.7	0.02727
9.705	0.02596
9.71	0.02553
9.715	0.02422
9.72	0.02161
9.725	0.02291
9.73	0.02682
9.735	0.03116
9.74	0.02985
9.745	0.02898
9.75	0.02898
9.755	0.03071
9.76	0.02897
9.765	0.0281
9.77	0.02549
9.775	0.02636
9.78	0.02939
9.785	0.03069
9.79	0.0333
9.795	0.0333
9.8	0.03242
9.805	0.03286
9.81	0.03329
9.815	0.03415
9.82	0.03893
9.825	0.04283
9.83	0.04544
9.835	0.04761
9.84	0.04934
9.845	0.05108
9.85	0.05238
9.855	0.04716
9.86	0.03977
9.865	0.0376
9.87	0.0376
9.875	0.04368
9.88	0.04194
9.885	0.03455
9.89	0.03107
9.895	0.02933
9.9	0.0328
9.905	0.0328
9.91	0.02759
9.915	0.02541
9.92	0.02802
9.925	0.03323
9.93	0.03409
9.935	0.03018
9.94	0.02801
9.945	0.0254
9.95	0.02409
9.955	0.02409
9.96	0.02278
9.965	0.02322
9.97	0.02669
9.975	0.03059
9.98	0.03103
9.985	0.03059
9.99	0.02885
9.995	0.02624
10	0.02711
10.005	0.02841
10.01	0.03405
10.015	0.03492
10.02	0.03318
10.025	0.03231
10.03	0.02796
10.035	0.02492
10.04	0.02318
10.045	0.02231
10.05	0.02318
10.055	0.02231
10.06	0.02187
10.065	0.0223
10.07	0.02447
10.075	0.02447
10.08	0.02273
10.085	0.02664
10.09	0.0262
10.095	0.02837
10.1	0.02402
10.105	0.02359
10.11	0.0301
10.115	0.03271
10.12	0.03314
10.125	0.03444
10.13	0.03227
10.135	0.03661
10.14	0.0353
10.145	0.03009
10.15	0.03052
10.155	0.02748
10.16	0.02748
10.165	0.02747
10.17	0.02226
10.175	0.01878
10.18	0.01922
10.185	0.02008
10.19	0.02703
10.195	0.02659
10.2	0.02442
10.205	0.02138
10.21	0.01877
10.215	0.02442
10.22	0.03397
10.225	0.03484
10.23	0.02919
10.235	0.0205
10.24	0.02006
10.245	0.03005
10.25	0.0357
10.255	0.03483
10.26	0.02701
10.265	0.02353
10.27	0.02396
10.275	0.03091
10.28	0.03352
10.285	0.04003
10.29	0.04003
10.295	0.03959
10.3	0.03742
10.305	0.03698
10.31	0.03438
10.315	0.03437
10.32	0.02786
10.325	0.02308
10.33	0.0196
10.335	0.01873
10.34	0.01873
10.345	0.02177
10.35	0.02047
10.355	0.01742
10.36	0.01612
10.365	0.01568
10.37	0.01959
10.375	0.02524
10.38	0.02524
10.385	0.02523
10.39	0.02002
10.395	0.0135
10.4	0.01437
10.405	0.01915
10.41	0.0287
10.415	0.03261
10.42	0.03087
10.425	0.02219
10.43	0.0148
10.435	0.01263
10.44	0.01871
10.445	0.01914
10.45	0.02218
10.455	0.02305
10.46	0.02696
10.465	0.03043
10.47	0.02565
10.475	0.02652
10.48	0.02348
10.485	0.02652
10.49	0.02695
10.495	0.02912
10.5	0.03303
10.505	0.03824
10.51	0.03433
10.515	0.03172
10.52	0.02999
10.525	0.03129
10.53	0.03607
10.535	0.03563
10.54	0.03302
10.545	0.02868
10.55	0.02607
10.555	0.02651
10.56	0.02651
10.565	0.02564
10.57	0.02564
10.575	0.02737
10.58	0.03041
10.585	0.03128
10.59	0.02954
10.595	0.0265
10.6	0.02172
10.605	0.02129
10.61	0.02172
10.615	0.02259
10.62	0.02172
10.625	0.02259
10.63	0.02389
10.635	0.02433
10.64	0.02129
10.645	0.01824
10.65	0.01607
10.655	0.00956
10.66	0.00521
10.665	0
10.67	0.00261
10.675	0.00651
10.68	0.01607
10.685	0.02432
10.69	0.03127
10.695	0.03388
10.7	0.03258
10.705	0.02736
10.71	0.02476
10.715	0.02693
10.72	0.03214
10.725	0.03692
10.73	0.03605
10.735	0.03301
10.74	0.03475
10.745	0.03388
10.75	0.03127
10.755	0.03214
10.76	0.03518
10.765	0.03735
10.77	0.03257
10.775	0.02606
10.78	0.02519
10.785	0.02997
10.79	0.03388
10.795	0.03735
10.8	0.04257
10.805	0.04952
10.81	0.05169
10.815	0.04778
10.82	0.04344
10.825	0.04387
10.83	0.04344
10.835	0.04604
10.84	0.0404
10.845	0.03084
10.85	0.02389
10.855	0.02519
10.86	0.03345
10.865	0.03649
10.87	0.03301
10.875	0.02824
10.88	0.0265
10.885	0.0252
10.89	0.02389
10.895	0.02433
10.9	0.02433
10.905	0.0239
10.91	0.0265
10.915	0.02824
10.92	0.03302
10.925	0.03345
10.93	0.03128
10.935	0.02955
10.94	0.0252
10.945	0.02564
10.95	0.02738
10.955	0.02694
10.96	0.02868
10.965	0.02868
10.97	0.0365
10.975	0.04128
10.98	0.04041
10.985	0.03954
10.99	0.03564
10.995	0.03086
11	0.02825
11.005	0.02608
11.01	0.02826
11.015	0.03173
11.02	0.03347
11.025	0.03086
11.03	0.02609
11.035	0.02218
11.04	0.02305
11.045	0.0287
11.05	0.02913
11.055	0.03261
11.06	0.03174
11.065	0.0287
11.07	0.0287
11.075	0.02653
11.08	0.02914
11.085	0.03044
11.09	0.03001
11.095	0.02914
11.1	0.02828
11.105	0.02871
11.11	0.02915
11.115	0.03262
11.12	0.03219
11.125	0.03523
11.13	0.04175
11.135	0.04132
11.14	0.04001
11.145	0.04002
11.15	0.03741
11.155	0.03915
11.16	0.03698
11.165	0.03524
11.17	0.04306
11.175	0.05088
11.18	0.05436
11.185	0.05262
11.19	0.05002
11.195	0.04351
11.2	0.0383
11.205	0.03613
11.21	0.03482
11.215	0.03569
11.22	0.03309
11.225	0.02788
11.23	0.02875
11.235	0.03266
11.24	0.03179
11.245	0.02876
11.25	0.02268
11.255	0.02572
11.26	0.03137
11.265	0.02963
11.27	0.02529
11.275	0.02659
11.28	0.03181
11.285	0.03485
11.29	0.03094
11.295	0.03095
11.3	0.03616
11.305	0.04138
11.31	0.04094
11.315	0.03356
11.32	0.03096
11.325	0.02748
11.33	0.02879
11.335	0.03009
11.34	0.02575
11.345	0.02272
11.35	0.02098
11.355	0.02576
11.36	0.03445
11.365	0.0401
11.37	0.03836
11.375	0.03489
11.38	0.03142
11.385	0.03142
11.39	0.0336
11.395	0.03229
11.4	0.03447
11.405	0.03708
11.41	0.04186
11.415	0.04316
11.42	0.0423
11.425	0.04013
11.43	0.04621
11.435	0.04882
11.44	0.05056
11.445	0.05056
11.45	0.04883
11.455	0.04623
11.46	0.04406
11.465	0.03885
11.47	0.0332
11.475	0.03451
11.48	0.03538
11.485	0.03929
11.49	0.04234
11.495	0.0419
11.5	0.0406
11.505	0.03974
11.51	0.03627
11.515	0.03931
11.52	0.04235
11.525	0.04453
11.53	0.05018
11.535	0.05061
11.54	0.04888
11.545	0.04628
11.55	0.04281
11.555	0.0402
11.56	0.04281
11.565	0.04151
11.57	0.04629
11.575	0.0489
11.58	0.05151
11.585	0.04761
11.59	0.04283
11.595	0.04327
11.6	0.05022
11.605	0.04979
11.61	0.04719
11.615	0.04719
11.62	0.0485
11.625	0.05067
11.63	0.05111
11.635	0.04764
11.64	0.05112
11.645	0.04678
11.65	0.04504
11.655	0.05243
11.66	0.05548
11.665	0.04983
11.67	0.04028
11.675	0.03724
11.68	0.04637
11.685	0.05506
11.69	0.05637
11.695	0.05029
11.7	0.04856
11.705	0.04118
11.71	0.03206
11.715	0.02815
11.72	0.02902
11.725	0.03381
11.73	0.03555
11.735	0.03034
11.74	0.02426
11.745	0.02209
11.75	0.02601
11.755	0.0347
11.76	0.03687
11.765	0.03644
11.77	0.03645
11.775	0.04167
11.78	0.04732
11.785	0.04645
11.79	0.04428
11.795	0.04689
11.8	0.04864
11.805	0.05038
11.81	0.04995
11.815	0.04952
11.82	0.05082
11.825	0.04866
11.83	0.04692
11.835	0.04432
11.84	0.04215
11.845	0.03868
11.85	0.03652
11.855	0.03739
11.86	0.04044
11.865	0.03957
11.87	0.04044
11.875	0.04349
11.88	0.04523
11.885	0.05088
11.89	0.05523
11.895	0.05697
11.9	0.05481
11.905	0.04916
11.91	0.04917
11.915	0.0483
11.92	0.04657
11.925	0.04571
11.93	0.05006
11.935	0.04919
11.94	0.04572
11.945	0.04138
11.95	0.04095
11.955	0.04878
11.96	0.04965
11.965	0.05052
11.97	0.04749
11.975	0.03794
11.98	0.03099
11.985	0.0323
11.99	0.04099
11.995	0.05099
12	0.05056
12.005	0.04666
12.01	0.04232
12.015	0.03754
12.02	0.03147
12.025	0.02974
12.03	0.03409
12.035	0.03974
12.04	0.04148
12.045	0.03888
12.05	0.03584
12.055	0.03759
12.06	0.03976
12.065	0.03933
12.07	0.03891
12.075	0.03978
12.08	0.0463
12.085	0.04978
12.09	0.05239
12.095	0.05066
12.1	0.04806
12.105	0.04285
12.11	0.04156
12.115	0.04373
12.12	0.04417
12.125	0.04114
12.13	0.03593
12.135	0.03811
12.14	0.04333
12.145	0.04637
12.15	0.0403
12.155	0.0377
12.16	0.03597
12.165	0.03423
12.17	0.03467
12.175	0.03034
12.18	0.03469
12.185	0.04034
12.19	0.04208
12.195	0.04339
12.2	0.04427
12.205	0.04427
12.21	0.04645
12.215	0.04776
12.22	0.04299
12.225	0.03952
12.23	0.03518
12.235	0.03692
12.24	0.03519
12.245	0.03476
12.25	0.04172
12.255	0.0465
12.26	0.04781
12.265	0.04825
12.27	0.04609
12.275	0.04566
12.28	0.04263
12.285	0.03786
12.29	0.03916
12.295	0.04221
12.3	0.03874
12.305	0.03614
12.31	0.03354
12.315	0.03312
12.32	0.03877
12.325	0.04442
12.33	0.04573
12.335	0.04444
12.34	0.04097
12.345	0.04097
12.35	0.04185
12.355	0.03838
12.36	0.03752
12.365	0.03622
12.37	0.03883
12.375	0.03971
12.38	0.04059
12.385	0.04407
12.39	0.04234
12.395	0.0393
12.4	0.03323
12.405	0.0328
12.41	0.03628
12.415	0.03933
12.42	0.03847
12.425	0.03587
12.43	0.03284
12.435	0.03415
12.44	0.03763
12.445	0.04067
12.45	0.04242
12.455	0.04677
12.46	0.05025
12.465	0.04982
12.47	0.04549
12.475	0.04376
12.48	0.04724
12.485	0.04768
12.49	0.04595
12.495	0.04335
12.5	0.04466
12.505	0.05119
12.51	0.05467
12.515	0.05554
12.52	0.0499
12.525	0.04991
12.53	0.04775
12.535	0.04428
12.54	0.03821
12.545	0.03474
12.55	0.03605
12.555	0.0391
12.56	0.04084
12.565	0.04172
12.57	0.04086
12.575	0.04173
12.58	0.04522
12.585	0.04522
12.59	0.04436
12.595	0.04003
12.6	0.04047
12.605	0.04048
12.61	0.03657
12.615	0.02876
12.62	0.02486
12.625	0.02791
12.63	0.03226
12.635	0.03531
12.64	0.03184
12.645	0.02924
12.65	0.0336
12.655	0.03621
12.66	0.04273
12.665	0.04491
12.67	0.04579
12.675	0.04449
12.68	0.04363
12.685	0.04017
12.69	0.03453
12.695	0.03063
12.7	0.02803
12.705	0.0289
12.71	0.03022
12.715	0.03109
12.72	0.03544
12.725	0.04197
12.73	0.04502
12.735	0.04502
12.74	0.0459
12.745	0.04374
12.75	0.04375
12.755	0.04375
12.76	0.04246
12.765	0.0416
12.77	0.03987
12.775	0.03423
12.78	0.03294
12.785	0.02904
12.79	0.026
12.795	0.02732
12.8	0.02819
12.805	0.02907
12.81	0.02691
12.815	0.02344
12.82	0.02345
12.825	0.02346
12.83	0.02173
12.835	0.01826
12.84	0.0174
12.845	0.01785
12.85	0.02133
12.855	0.02785
12.86	0.03351
12.865	0.03743
12.87	0.04004
12.875	0.04179
12.88	0.03962
12.885	0.03529
12.89	0.02922
12.895	0.03009
12.9	0.03358
12.905	0.03446
12.91	0.03316
12.915	0.03056
12.92	0.02884
12.925	0.03145
12.93	0.0358
12.935	0.03408
12.94	0.03148
12.945	0.03322
12.95	0.03671
12.955	0.0415
12.96	0.04237
12.965	0.03847
12.97	0.03631
12.975	0.03675
12.98	0.03676
12.985	0.03547
12.99	0.0307
12.995	0.02593
13	0.02724
13.005	0.03247
13.01	0.03942
13.015	0.04378
13.02	0.04552
13.025	0.04249
13.03	0.03946
13.035	0.04164
13.04	0.04382
13.045	0.03688
13.05	0.03212
13.055	0.02908
13.06	0.03431
13.065	0.03562
13.07	0.02955
13.075	0.02825
13.08	0.03304
13.085	0.03783
13.09	0.03871
13.095	0.03654
13.1	0.03308
13.105	0.03222
13.11	0.03049
13.115	0.03398
13.12	0.03876
13.125	0.03834
13.13	0.03097
13.135	0.02403
13.14	0.02404
13.145	0.03186
13.15	0.03709
13.155	0.0384
13.16	0.0345
13.165	0.03147
13.17	0.03322
13.175	0.03931
13.18	0.04105
13.185	0.0415
13.19	0.03673
13.195	0.03804
13.2	0.04153
13.205	0.04371
13.21	0.04198
13.215	0.03852
13.22	0.03245
13.225	0.02811
13.23	0.02421
13.235	0.02466
13.24	0.02727
13.245	0.0338
13.25	0.03511
13.255	0.03295
13.26	0.03209
13.265	0.03341
13.27	0.03646
13.275	0.03212
13.28	0.02866
13.285	0.02693
13.29	0.02998
13.295	0.02956
13.3	0.02783
13.305	0.03088
13.31	0.03393
13.315	0.03699
13.32	0.03309
13.325	0.02788
13.33	0.02485
13.335	0.02443
13.34	0.02488
13.345	0.0301
13.35	0.03098
13.355	0.03316
13.36	0.03013
13.365	0.02623
13.37	0.02885
13.375	0.03103
13.38	0.03495
13.385	0.038
13.39	0.03671
13.395	0.03411
13.4	0.03152
13.405	0.02501
13.41	0.01938
13.415	0.01678
13.42	0.02027
13.425	0.02289
13.43	0.02333
13.435	0.02334
13.44	0.02205
13.445	0.02423
13.45	0.02511
13.455	0.02947
13.46	0.03208
13.465	0.03209
13.47	0.02776
13.475	0.02473
13.48	0.02648
13.485	0.02823
13.49	0.03085
13.495	0.03042
13.5	0.02913
13.505	0.03218
13.51	0.03437
13.515	0.03481
13.52	0.03526
13.525	0.03049
13.53	0.02659
13.535	0.02096
13.54	0.01706
13.545	0.01837
13.55	0.01969
13.555	0.0184
13.56	0.01841
13.565	0.01798
13.57	0.01886
13.575	0.02061
13.58	0.02193
13.585	0.02498
13.59	0.02933
13.595	0.02891
13.6	0.02719
13.605	0.02589
13.61	0.02938
13.615	0.03113
13.62	0.02767
13.625	0.02073
13.63	0.02117
13.635	0.02292
13.64	0.02902
13.645	0.03163
13.65	0.03208
13.655	0.036
13.66	0.03037
13.665	0.02734
13.67	0.02387
13.675	0.02171
13.68	0.02303
13.685	0.0213
13.69	0.01784
13.695	0.01698
13.7	0.01613
13.705	0.01787
13.71	0.01702
13.715	0.01703
13.72	0.01921
13.725	0.02183
13.73	0.02662
13.735	0.02576
13.74	0.02491
13.745	0.02492
13.75	0.02363
13.755	0.02277
13.76	0.02192
13.765	0.02149
13.77	0.02151
13.775	0.01978
13.78	0.01762
13.785	0.01894
13.79	0.02373
13.795	0.02591
13.8	0.02722
13.805	0.02811
13.81	0.02942
13.815	0.02943
13.82	0.03162
13.825	0.0351
13.83	0.03685
13.835	0.03513
13.84	0.03254
13.845	0.03081
13.85	0.03169
13.855	0.02823
13.86	0.02737
13.865	0.02565
13.87	0.02696
13.875	0.03045
13.88	0.0322
13.885	0.03221
13.89	0.03049
13.895	0.03658
13.9	0.03703
13.905	0.03791
13.91	0.03401
13.915	0.03098
13.92	0.02926
13.925	0.02971
13.93	0.02842
13.935	0.02799
13.94	0.0228
13.945	0.01803
13.95	0.01587
13.955	0.02196
13.96	0.02415
13.965	0.02329
13.97	0.02027
13.975	0.02028
13.98	0.02116
13.985	0.02378
13.99	0.02379
13.995	0.02598
14	0.02165
14.005	0.01688
14.01	0.01472
14.015	0.01734
14.02	0.0217
14.025	0.02388
14.03	0.02216
14.035	0.01652
14.04	0.0148
14.045	0.01612
14.05	0.02351
14.055	0.027
14.06	0.02528
14.065	0.02225
14.07	0.01662
14.075	0.0201
14.08	0.02229
14.085	0.02534
14.09	0.02579
14.095	0.02841
14.1	0.02842
14.105	0.02496
14.11	0.01976
14.115	0.01977
14.12	0.02457
14.125	0.02632
14.13	0.0259
14.135	0.022
14.14	0.02028
14.145	0.02029
14.15	0.02117
14.155	0.02509
14.16	0.02858
14.165	0.03164
14.17	0.03165
14.175	0.02775
14.18	0.02429
14.185	0.02083
14.19	0.01954
14.195	0.01695
14.2	0.01522
14.205	0.01654
14.21	0.02133
14.215	0.02526
14.22	0.02788
14.225	0.02659
14.23	0.03007
14.235	0.03356
14.24	0.03705
14.245	0.0362
14.25	0.03013
14.255	0.02841
14.26	0.0219
14.265	0.0154
14.27	0.01151
14.275	0.01065
14.28	0.01197
14.285	0.00894
14.29	0.00592
14.295	0.00723
14.3	0.01159
14.305	0.01291
14.31	0.01336
14.315	0.0138
14.32	0.01469
14.325	0.0147
14.33	0.01341
14.335	0.01429
14.34	0.01214
14.345	0.00868
14.35	0.00739
14.355	0.00783
14.36	0.01002
14.365	0.01525
14.37	0.0157
14.375	0.01137
14.38	0.0066
14.385	0.00792
14.39	0.01228
14.395	0.01707
14.4	0.01969
14.405	0.01797
14.41	0.01928
14.415	0.01409
14.42	0.01323
14.425	0.01672
14.43	0.0176
14.435	0.02022
14.44	0.01763
14.445	0.01634
14.45	0.01853
14.455	0.02072
14.46	0.0229
14.465	0.02205
14.47	0.02032
14.475	0.0186
14.48	0.01471
14.485	0.01385
14.49	0.0143
14.495	0.01736
14.5	0.01998
14.505	0.01782
14.51	0.0187
14.515	0.01698
14.52	0.01873
14.525	0.01788
14.53	0.01572
14.535	0.01747
14.54	0.02096
14.545	0.02619
14.55	0.02577
14.555	0.02492
14.56	0.02406
14.565	0.02234
14.57	0.02366
14.575	0.0215
14.58	0.01717
14.585	0.01675
14.59	0.01199
14.595	0.01027
14.6	0.00854
14.605	0.01116
14.61	0.01769
14.615	0.02596
14.62	0.02685
14.625	0.02425
14.63	0.01993
14.635	0.02081
14.64	0.02213
14.645	0.0204
14.65	0.01695
14.655	0.01609
14.66	0.01828
14.665	0.02133
14.67	0.02395
14.675	0.02744
14.68	0.03267
14.685	0.03356
14.69	0.03748
14.695	0.0375
14.7	0.03708
14.705	0.03188
14.71	0.02538
14.715	0.02018
14.72	0.01976
14.725	0.02586
14.73	0.02935
14.735	0.02719
14.74	0.0233
14.745	0.0181
14.75	0.01855
14.755	0.02074
14.76	0.02379
14.765	0.02511
14.77	0.02382
14.775	0.0208
14.78	0.02255
14.785	0.02257
14.79	0.02171
14.795	0.01782
14.8	0.02001
14.805	0.02002
14.81	0.01613
14.815	0.01267
14.82	0.01008
14.825	0.01183
14.83	0.01619
14.835	0.01708
14.84	0.01796
14.845	0.02015
14.85	0.02103
14.855	0.02669
14.86	0.02758
14.865	0.02977
14.87	0.02891
14.875	0.02893
14.88	0.02764
14.885	0.02853
14.89	0.03115
14.895	0.03116
14.9	0.02944
14.905	0.02598
14.91	0.02383
14.915	0.02341
14.92	0.02342
14.925	0.02605
14.93	0.02389
14.935	0.02173
14.94	0.02218
14.945	0.02307
14.95	0.02656
14.955	0.02918
14.96	0.0292
14.965	0.03095
14.97	0.03227
14.975	0.03272
14.98	0.03447
14.985	0.03232
14.99	0.0319
14.995	0.03496
15	0.03801
15.005	0.04107
15.01	0.04413
15.015	0.05066
15.02	0.05849
15.025	0.06589
15.03	0.06417
15.035	0.06288
15.04	0.06203
15.045	0.07334
15.05	0.08335
15.055	0.08814
15.06	0.09815
15.065	0.10685
15.07	0.11729
15.075	0.12643
15.08	0.14339
15.085	0.15513
15.09	0.15819
15.095	0.18079
15.1	0.20079
15.105	0.22383
15.11	0.2347
15.115	0.25774
15.12	0.26818
15.125	0.26863
15.13	0.29341
15.135	0.30993
15.14	0.32645
15.145	0.33515
15.15	0.36123
15.155	0.38557
15.16	0.3921
15.165	0.39342
15.17	0.403
15.175	0.40823
15.18	0.41172
15.185	0.4126
15.19	0.40523
15.195	0.40438
15.2	0.39311
15.205	0.37358
15.21	0.36447
15.215	0.36232
15.22	0.34843
15.225	0.3276
15.23	0.31111
15.235	0.30244
15.24	0.28031
15.245	0.26729
15.25	0.25167
15.255	0.22432
15.26	0.20479
15.265	0.18657
15.27	0.18789
15.275	0.17096
15.28	0.16316
15.285	0.15623
15.29	0.15103
15.295	0.13759
15.3	0.12327
15.305	0.11547
15.31	0.09941
15.315	0.0877
15.32	0.07599
15.325	0.06862
15.33	0.0669
15.335	0.06649
15.34	0.06129
15.345	0.0561
15.35	0.0522
15.355	0.05092
15.36	0.05093
15.365	0.04704
15.37	0.04662
15.375	0.04664
15.38	0.04622
15.385	0.04537
15.39	0.04713
15.395	0.04888
15.4	0.04629
15.405	0.04066
15.41	0.03764
15.415	0.03853
15.42	0.03941
15.425	0.03986
15.43	0.04075
15.435	0.03816
15.44	0.03427
15.445	0.03125
15.45	0.03213
15.455	0.03562
15.46	0.03738
15.465	0.0374
15.47	0.03481
15.475	0.03482
15.48	0.03224
15.485	0.03399
15.49	0.03618
15.495	0.0362
15.5	0.03795
15.505	0.03493
15.51	0.03451
15.515	0.03236
15.52	0.0302
15.525	0.02935
15.53	0.0272
15.535	0.02591
15.54	0.02246
15.545	0.0216
15.55	0.02249
15.555	0.02772
15.56	0.03165
15.565	0.03167
15.57	0.02995
15.575	0.02779
15.58	0.02607
15.585	0.02479
15.59	0.01916
15.595	0.0144
15.6	0.01528
15.605	0.01878
15.61	0.02401
15.615	0.02706
15.62	0.02795
15.625	0.02753
15.63	0.02581
15.635	0.02323
15.64	0.02281
15.645	0.02239
15.65	0.02371
15.655	0.03068
15.66	0.03287
15.665	0.03245
15.67	0.02683
15.675	0.02293
15.68	0.02165
15.685	0.02427
15.69	0.02386
15.695	0.02388
15.7	0.02216
15.705	0.02174
15.71	0.02045
15.715	0.02395
15.72	0.02614
15.725	0.02746
15.73	0.02835
15.735	0.02402
15.74	0.02447
15.745	0.02406
15.75	0.02494
15.755	0.02366
15.76	0.0189
15.765	0.01674
15.77	0.01329
15.775	0.01374
15.78	0.01289
15.785	0.01334
15.79	0.01727
15.795	0.0212
15.8	0.02469
15.805	0.02688
15.81	0.02907
15.815	0.02996
15.82	0.02563
15.825	0.01957
15.83	0.01394
15.835	0.01309
15.84	0.01528
15.845	0.01791
15.85	0.0227
15.855	0.02967
15.86	0.03447
15.865	0.03362
15.87	0.03277
15.875	0.02931
15.88	0.02976
15.885	0.02804
15.89	0.02763
15.895	0.02547
15.9	0.02289
15.905	0.01943
15.91	0.01728
15.915	0.01773
15.92	0.01818
15.925	0.0169
15.93	0.01952
15.935	0.02302
15.94	0.02347
15.945	0.02436
15.95	0.0209
15.955	0.02179
15.96	0.02137
15.965	0.02226
15.97	0.02054
15.975	0.01926
15.98	0.02145
15.985	0.02537
15.99	0.0267
15.995	0.02411
16	0.02022
16.005	0.02067
16.01	0.02112
16.015	0.02245
16.02	0.02333
16.025	0.02335
16.03	0.02381
16.035	0.02426
16.04	0.02341
16.045	0.02039
16.05	0.01737
16.055	0.01999
16.06	0.02566
16.065	0.02828
16.07	0.02613
16.075	0.02093
16.08	0.01878
16.085	0.01793
16.09	0.01795
16.095	0.0184
16.1	0.01886
16.105	0.01714
16.11	0.01846
16.115	0.01978
16.12	0.02111
16.125	0.01895
16.13	0.0155
16.135	0.01508
16.14	0.01727
16.145	0.0212
16.15	0.02035
16.155	0.0169
16.16	0.01605
16.165	0.01476
16.17	0.01304
16.175	0.01176
16.18	0.01004
16.185	0.0118
16.19	0.0179
16.195	0.02139
16.2	0.02228
16.205	0.021
16.21	0.01624
16.215	0.01669
16.22	0.01888
16.225	0.02281
16.23	0.0224
16.235	0.02242
16.24	0.01722
16.245	0.01333
16.25	0.00857
16.255	0.0112
16.26	0.01382
16.265	0.01862
16.27	0.02168
16.275	0.01605
16.28	0.0139
16.285	0.01349
16.29	0.01655
16.295	0.02091
16.3	0.0218
16.305	0.01965
16.31	0.02271
16.315	0.02142
16.32	0.0184
16.325	0.01495
16.33	0.0141
16.335	0.02194
16.34	0.0263
16.345	0.02892
16.35	0.02634
16.355	0.02158
16.36	0.02203
16.365	0.02032
16.37	0.01947
16.375	0.01905
16.38	0.02298
16.385	0.0243
16.39	0.02432
16.395	0.02174
16.4	0.02002
16.405	0.02308
16.41	0.02353
16.415	0.02399
16.42	0.0201
16.425	0.01664
16.43	0.01406
16.435	0.01538
16.44	0.02104
16.445	0.02454
16.45	0.02152
16.455	0.01719
16.46	0.01417
16.465	0.01506
16.47	0.01986
16.475	0.01945
16.48	0.01686
16.485	0.01645
16.49	0.0182
16.495	0.02039
16.5	0.02345
16.505	0.02652
16.51	0.03131
16.515	0.03437
16.52	0.02962
16.525	0.02659
16.53	0.02357
16.535	0.02099
16.54	0.0171
16.545	0.01668
16.55	0.0167
16.555	0.01629
16.56	0.0137
16.565	0.01155
16.57	0.01722
16.575	0.01811
16.58	0.01682
16.585	0.01685
16.59	0.01773
16.595	0.02123
16.6	0.02168
16.605	0.02388
16.61	0.0252
16.615	0.02782
16.62	0.02871
16.625	0.027
16.63	0.02441
16.635	0.02096
16.64	0.01794
16.645	0.01361
16.65	0.01016
16.655	0.00931
16.66	0.01498
16.665	0.01847
16.67	0.02327
16.675	0.02459
16.68	0.02678
16.685	0.02637
16.69	0.02205
16.695	0.0199
16.7	0.02209
16.705	0.02211
16.71	0.02343
16.715	0.02389
16.72	0.02347
16.725	0.02089
16.73	0.01656
16.735	0.01572
16.74	0.01791
16.745	0.02227
16.75	0.02446
16.755	0.02839
16.76	0.02885
16.765	0.02843
16.77	0.02628
16.775	0.0263
16.78	0.02459
16.785	0.02504
16.79	0.02419
16.795	0.02291
16.8	0.0225
16.805	0.02252
16.81	0.02384
16.815	0.02169
16.82	0.0191
16.825	0.01565
16.83	0.01958
16.835	0.02438
16.84	0.02483
16.845	0.02529
16.85	0.02835
16.855	0.02967
16.86	0.031
16.865	0.02754
16.87	0.02539
16.875	0.02672
16.88	0.025
16.885	0.02545
16.89	0.022
16.895	0.01985
16.9	0.019
16.905	0.01946
16.91	0.01991
16.915	0.02037
16.92	0.01822
16.925	0.0165
16.93	0.01695
16.935	0.02002
16.94	0.02395
16.945	0.02527
16.95	0.02616
16.955	0.02531
16.96	0.02359
16.965	0.02057
16.97	0.01886
16.975	0.01931
16.98	0.01803
16.985	0.01675
16.99	0.01634
16.995	0.01766
17	0.01638
17.005	0.0164
17.01	0.01859
17.015	0.02165
17.02	0.02298
17.025	0.02387
17.03	0.02606
17.035	0.02825
17.04	0.0261
17.045	0.02265
17.05	0.0218
17.055	0.02226
17.06	0.02488
17.065	0.02317
17.07	0.02536
17.075	0.02364
17.08	0.0241
17.085	0.02325
17.09	0.0224
17.095	0.02286
17.1	0.02375
17.105	0.02203
17.11	0.02205
17.115	0.01903
17.12	0.01949
17.125	0.01951
17.13	0.02214
17.135	0.02216
17.14	0.02262
17.145	0.02133
17.15	0.01962
17.155	0.02138
17.16	0.02227
17.165	0.02576
17.17	0.02752
17.175	0.02841
17.18	0.03364
17.185	0.03193
17.19	0.03152
17.195	0.02502
17.2	0.0207
17.205	0.01985
17.21	0.019
17.215	0.02163
17.22	0.02165
17.225	0.02515
17.23	0.03082
17.235	0.03431
17.24	0.0339
17.245	0.02958
17.25	0.02699
17.255	0.02702
17.26	0.02704
17.265	0.02402
17.27	0.02274
17.275	0.02667
17.28	0.03451
17.285	0.03583
17.29	0.03194
17.295	0.03066
17.3	0.03112
17.305	0.03201
17.31	0.02725
17.315	0.02119
[truncated: 10,554 more rows]

## Sheet: Fig. 3j
Voltage (V)	Current (A)
0	1.14e-12
0.0001	1.08e-12
0.0002	3.44e-12
0.0003	7e-14
0.0004	-3.4e-13
0.0005	2.8e-13
0.0006	-4e-13
0.0007	2.45e-12
0.0008	-3.76e-12
0.0009	2.29e-12
0.001	-2.9e-12
0.0011	-2.2e-13
0.0012	-6.24e-12
0.0013	-1.75e-12
0.0014	-2.35e-12
0.0015	3.6e-13
0.0016	1.1e-13
0.0017	3.2e-13
0.0018	3.74e-12
0.0019	8.4e-13
0.002	3.72e-12
0.0021	-2.11e-12
0.0022	1.39e-12
0.0023	-1.62e-12
0.0024	1.41e-12
0.0025	-2.19e-12
0.0026	6e-14
0.0027	1.2e-13
0.0028	-1.44e-12
0.0029	-1.35e-12
0.003	-4.33e-12
0.0031	1.01e-12
0.0032	6.6e-13
0.0033	1.77e-12
0.0034	2.68e-12
0.0035	-7e-14
0.0036	4.99e-12
0.0037	-2.39e-12
0.0038	2.4e-13
0.0039	-2.45e-12
0.004	-5.8e-13
0.0041	-1.52e-12
0.0042	-2.97e-12
0.0043	-1e-13
0.0044	-1.52e-12
0.0045	9.6e-13
0.0046	-1.86e-12
0.0047	6.3e-13
0.0048	1.4e-12
0.0049	-2.8e-13
0.005	1.89e-12
0.0051	-1.49e-12
0.0052	4.18e-12
0.0053	-1.16e-12
0.0054	3.4e-12
0.0055	-1.11e-12
0.0056	3.07e-12
0.0057	7.2e-13
0.0058	-2.56e-12
0.0059	1.24e-12
0.006	-4.89e-12
0.0061	2.91e-12
0.0062	-6.85e-12
0.0063	1.33e-12
0.0064	-2.53e-12
0.0065	1.71e-12
0.0066	2.42e-12
0.0067	-5.1e-13
0.0068	6.15e-12
0.0069	9.1e-13
0.007	2.15e-12
0.0071	-1.68e-12
0.0072	-2.41e-12
0.0073	1.4e-12
0.0074	-2.33e-12
0.0075	-1.02e-12
0.0076	-5.4e-13
0.0077	6.7e-13
0.0078	2.84e-12
0.0079	-1.14e-12
0.008	6.4e-13
0.0081	1.42e-12
0.0082	1.3e-12
0.0083	8.5e-13
0.0084	1.2e-12
0.0085	-2.2e-13
0.0086	4.92e-12
0.0087	-3.78e-12
0.0088	5.01e-12
0.0089	-3.47e-12
0.009	2.48e-12
0.0091	-2.15e-12
0.0092	-3.51e-12
0.0093	1.7e-12
0.0094	-3.31e-12
0.0095	5.64e-12
0.0096	-3.88e-12
0.0097	3.24e-12
0.0098	-2.49e-12
0.0099	2.43e-12
0.01	4.19e-12
0.01	1.8e-13
0.0101	7.4e-13
0.0102	2.87e-12
0.0103	1.53e-12
0.0104	2.74e-12
0.0105	-2.2e-12
0.0106	2e-13
0.0107	-1.31e-12
0.0108	1.12e-12
0.0109	-2.01e-12
0.011	1.16e-12
0.0111	7.1e-13
0.0112	3.61e-12
0.0113	3.4e-13
0.0114	1.83e-12
0.0115	1.25e-12
0.0116	1.44e-12
0.0117	-6.8e-13
0.0118	1.8e-13
0.0119	-1.14e-12
0.012	1.89e-12
0.0121	-1.83e-12
0.0122	4.6e-13
0.0123	-1.94e-12
0.0124	1.05e-12
0.0125	1.7e-12
0.0126	-1.81e-12
0.0127	3.8e-12
0.0128	-3.9e-13
0.0129	5.59e-12
0.013	-1.99e-12
0.0131	2.07e-12
0.0132	-4.1e-13
0.0133	3.35e-12
0.0134	-1.22e-12
0.0135	-4e-14
0.0136	-1.4e-13
0.0137	-9e-13
0.0138	1.3e-13
0.0139	-3.28e-12
0.014	2.46e-12
0.0141	8e-13
0.0142	3.79e-12
0.0143	1.09e-12
0.0144	3.51e-12
0.0145	1.82e-12
0.0146	1.59e-12
0.0147	-1.6e-12
0.0148	9.3e-13
0.0149	-1.23e-12
0.015	2.48e-12
0.0151	-2.98e-12
0.0152	1.88e-12
0.0153	-3.49e-12
0.0154	1.84e-12
0.0155	-2.63e-12
0.0156	1.7e-12
0.0157	1.8e-13
0.0158	1.84e-12
0.0159	3.51e-12
0.016	6.3e-13
0.0161	4.17e-12
0.0162	1.09e-12
0.0163	3.98e-12
0.0164	-1.88e-12
0.0165	7.5e-13
0.0166	-2.75e-12
0.0167	4.11e-12
0.0168	-8.1e-13
0.0169	9.6e-13
0.017	7e-13
0.0171	9.8e-13
0.0172	2.35e-12
0.0173	-1.05e-12
0.0174	2.48e-12
0.0175	2.63e-12
0.0176	5.05e-12
0.0177	2.73e-12
0.0178	2.21e-12
0.0179	2.82e-12
0.018	-1.14e-12
0.0181	2.68e-12
0.0182	-3.7e-12
0.0183	1.32e-12
0.0184	7e-14
0.0185	-1.22e-12
0.0186	1.41e-12
0.0187	-2.85e-12
0.0188	6.45e-12
0.0189	-8.8e-13
0.019	1.79e-12
0.0191	-1.21e-12
0.0192	3.01e-12
0.0193	2.22e-12
0.0194	3.53e-12
0.0195	1.5e-12
0.0196	2.83e-12
0.0197	3.68e-12
0.0198	-9.3e-13
0.0199	1.89e-12
0.02	1.56e-12
0.02	-5.3e-12
0.0201	2.46e-12
0.0202	-3.19e-12
0.0203	4.79e-12
0.0204	1.93e-12
0.0205	6.64e-12
0.0206	1.44e-12
0.0207	1.77e-12
0.0208	6e-14
0.0209	-4.4e-13
0.021	-6e-14
0.0211	-4.6e-13
0.0212	-1.1e-12
0.0213	2.66e-12
0.0214	-3e-13
0.0215	1.14e-12
0.0216	-3.16e-12
0.0217	-1.24e-12
0.0218	6.4e-13
0.0219	1.84e-12
0.022	4.05e-12
0.0221	2.21e-12
0.0222	5.62e-12
0.0223	1.33e-12
0.0224	2.57e-12
0.0225	-1.82e-12
0.0226	3.39e-12
0.0227	-1.49e-12
0.0228	3.39e-12
0.0229	-3.14e-12
0.023	2.94e-12
0.0231	-7.7e-13
0.0232	3.05e-12
0.0233	-2.15e-12
0.0234	1.19e-12
0.0235	2.15e-12
0.0236	4.12e-12
0.0237	4.86e-12
0.0238	2.75e-12
0.0239	3.65e-12
0.024	3.29e-12
0.0241	1.45e-12
0.0242	2.3e-13
0.0243	9.8e-13
0.0244	1.2e-12
0.0245	3.04e-12
0.0246	-1.22e-12
0.0247	3.44e-12
0.0248	-2.28e-12
0.0249	5.06e-12
0.025	-3.5e-13
0.0251	4.26e-12
0.0252	4.66e-12
0.0253	6.33e-12
0.0254	4.64e-12
0.0255	2.08e-12
0.0256	1.75e-12
0.0257	1.24e-12
0.0258	1.62e-12
0.0259	4.9e-13
0.026	9.2e-13
0.0261	-5.8e-13
0.0262	2.39e-12
0.0263	-1.25e-12
0.0264	1.89e-12
0.0265	-4e-13
0.0266	5.62e-12
0.0267	3.94e-12
0.0268	4.8e-12
0.0269	4.19e-12
0.027	5.23e-12
0.0271	3.6e-12
0.0272	1.39e-12
0.0273	8.5e-13
0.0274	1.48e-12
0.0275	2.74e-12
0.0276	2.44e-12
0.0277	8e-13
0.0278	1.71e-12
0.0279	1.47e-12
0.028	1.49e-12
0.0281	1.54e-12
0.0282	3.7e-13
0.0283	6.63e-12
0.0284	4.15e-12
0.0285	8.51e-12
0.0286	1.57e-12
0.0287	4.74e-12
0.0288	-1.51e-12
0.0289	4.9e-13
0.029	-8.8e-13
0.0291	1.7e-13
0.0292	3.09e-12
0.0293	2.11e-12
0.0294	2.74e-12
0.0295	3.77e-12
0.0296	1.01e-12
0.0297	3.05e-12
0.0298	2.14e-12
0.0299	2.26e-12
0.03	3.79e-12
0.03	7.99e-12
0.0301	3.05e-12
0.0302	8.11e-12
0.0303	-9e-13
0.0304	2.21e-12
0.0305	-5.3e-13
0.0306	3.04e-12
0.0307	2.35e-12
0.0308	2.56e-12
0.0309	3.24e-12
0.031	3.79e-12
0.0311	1.99e-12
0.0312	1.21e-12
0.0313	6.9e-13
0.0314	4.63e-12
0.0315	5.34e-12
0.0316	5.75e-12
0.0317	9.09e-12
0.0318	2.63e-12
0.0319	7.28e-12
0.032	-3.15e-12
0.0321	9e-14
0.0322	-3.59e-12
0.0323	1.84e-12
0.0324	5.67e-12
0.0325	2.73e-12
0.0326	6.64e-12
0.0327	5.48e-12
0.0328	3.44e-12
0.0329	1.06e-12
0.033	-2.3e-13
0.0331	2.27e-12
0.0332	4.62e-12
0.0333	3.67e-12
0.0334	6.02e-12
0.0335	5.42e-12
0.0336	3.04e-12
0.0337	-7e-13
0.0338	-2.65e-12
0.0339	8.6e-13
0.034	3.23e-12
0.0341	3.7e-12
0.0342	2.72e-12
0.0343	5.96e-12
0.0344	7.41e-12
0.0345	1.44e-12
0.0346	3.17e-12
0.0347	2.7e-13
0.0348	3.2e-12
0.0349	6.51e-12
0.035	3.18e-12
0.0351	1.004e-11
0.0352	4.2e-13
0.0353	4.81e-12
0.0354	-9.8e-13
0.0355	7.6e-13
0.0356	4.5e-12
0.0357	1.52e-12
0.0358	4.12e-12
0.0359	1.64e-12
0.036	6.27e-12
0.0361	1.06e-12
0.0362	2.94e-12
0.0363	-1.2e-12
0.0364	4.52e-12
0.0365	3.6e-13
0.0366	3.53e-12
0.0367	6.3e-13
0.0368	3.29e-12
0.0369	5.04e-12
0.037	3.32e-12
0.0371	4.21e-12
0.0372	2.8e-12
0.0373	3.12e-12
0.0374	5.18e-12
0.0375	-7.9e-13
0.0376	6.83e-12
0.0377	1.9e-12
0.0378	6.3e-12
0.0379	1.06e-12
0.038	2.06e-12
0.0381	2.08e-12
0.0382	2.03e-12
0.0383	6.8e-12
0.0384	3.3e-12
0.0385	8.4e-12
0.0386	4.57e-12
0.0387	7.12e-12
0.0388	7.8e-13
0.0389	2.55e-12
0.039	3.45e-12
0.0391	7.14e-12
0.0392	2.23e-12
0.0393	5.97e-12
0.0394	2.05e-12
0.0395	2.95e-12
0.0396	2.25e-12
0.0397	1.81e-12
0.0398	3.98e-12
0.0399	4.82e-12
0.04	9.53e-12
0.04	5.66e-12
0.0401	3.34e-12
0.0402	3.04e-12
0.0403	6.54e-12
0.0404	4.6e-12
0.0405	6.63e-12
0.0406	3.88e-12
0.0407	3.48e-12
0.0408	4.13e-12
0.0409	2.6e-13
0.041	3.04e-12
0.0411	-1.22e-12
0.0412	6.4e-12
0.0413	1.57e-12
0.0414	5.79e-12
0.0415	2.31e-12
0.0416	7.32e-12
0.0417	3.96e-12
0.0418	4.54e-12
0.0419	3.98e-12
0.042	5.54e-12
0.0421	7.59e-12
0.0422	3.28e-12
0.0423	4.71e-12
0.0424	8.8e-13
0.0425	7.57e-12
0.0426	1.19e-12
0.0427	6.3e-12
0.0428	3e-14
0.0429	5.78e-12
0.043	3.02e-12
0.0431	3.59e-12
0.0432	2.58e-12
0.0433	2.93e-12
0.0434	3.42e-12
0.0435	3.65e-12
0.0436	3.34e-12
0.0437	6.98e-12
0.0438	4.21e-12
0.0439	4.13e-12
0.044	2.74e-12
0.0441	3.34e-12
0.0442	6.61e-12
0.0443	-9.3e-13
0.0444	4.68e-12
0.0445	-1.51e-12
0.0446	9.04e-12
0.0447	4.01e-12
0.0448	7.52e-12
0.0449	1.89e-12
0.045	5.37e-12
0.0451	2.77e-12
0.0452	5.5e-12
0.0453	3.3e-12
0.0454	6.47e-12
0.0455	5.71e-12
0.0456	2.53e-12
0.0457	3.77e-12
0.0458	-4e-14
0.0459	8.74e-12
0.046	1.01e-12
0.0461	8.97e-12
0.0462	-2.1e-13
0.0463	6.88e-12
0.0464	3.84e-12
0.0465	2.3e-12
0.0466	4.82e-12
0.0467	3.25e-12
0.0468	5.98e-12
0.0469	5.16e-12
0.047	3.75e-12
0.0471	4.74e-12
0.0472	1.44e-12
0.0473	4.89e-12
0.0474	1.56e-12
0.0475	5.1e-12
0.0476	3.63e-12
0.0477	4.35e-12
0.0478	3.75e-12
0.0479	3.46e-12
0.048	4.97e-12
0.0481	4.99e-12
0.0482	3.15e-12
0.0483	-1.42e-12
0.0484	4.37e-12
0.0485	2.81e-12
0.0486	9.85e-12
0.0487	2.33e-12
0.0488	6.66e-12
0.0489	8.9e-13
0.049	5.29e-12
0.0491	4.03e-12
0.0492	2.47e-12
0.0493	7.94e-12
0.0494	2.2e-12
0.0495	9.17e-12
0.0496	-7e-14
0.0497	8.32e-12
0.0498	4.12e-12
0.0499	5.83e-12
0.05	1.023e-11
0.05	4.36e-12
0.0501	2.85e-12
0.0502	3.85e-12
0.0503	3.49e-12
0.0504	2.46e-12
0.0505	3.5e-12
0.0506	4.7e-12
0.0507	4.62e-12
0.0508	4.12e-12
0.0509	2.04e-12
0.051	3.86e-12
0.0511	4.72e-12
0.0512	5.67e-12
0.0513	3.92e-12
0.0514	3.09e-12
0.0515	5.95e-12
0.0516	3.91e-12
0.0517	2.65e-12
0.0518	5.09e-12
0.0519	1.85e-12
0.052	9.8e-12
0.0521	9.9e-13
0.0522	7.51e-12
0.0523	3.06e-12
0.0524	6.66e-12
0.0525	5.52e-12
0.0526	2.13e-12
0.0527	7.38e-12
0.0528	3.44e-12
0.0529	8.42e-12
0.053	2.95e-12
0.0531	7.28e-12
0.0532	6.01e-12
0.0533	7.09e-12
0.0534	5.15e-12
0.0535	3.1e-12
0.0536	4.15e-12
0.0537	4.51e-12
0.0538	3.16e-12
0.0539	6.29e-12
0.054	5.42e-12
0.0541	5.75e-12
0.0542	5.55e-12
0.0543	3.74e-12
0.0544	5.8e-12
0.0545	4.6e-12
0.0546	5.93e-12
0.0547	4.8e-12
0.0548	2.27e-12
0.0549	6.4e-12
0.055	4.46e-12
0.0551	5.28e-12
0.0552	2.56e-12
0.0553	4.19e-12
0.0554	6.3e-12
0.0555	3.51e-12
0.0556	7.54e-12
0.0557	2.5e-12
0.0558	6.96e-12
0.0559	5.07e-12
0.056	5.14e-12
0.0561	7.35e-12
0.0562	4.98e-12
0.0563	8.95e-12
0.0564	3.91e-12
0.0565	6.94e-12
0.0566	2.55e-12
0.0567	5.87e-12
0.0568	3.79e-12
0.0569	5.49e-12
0.057	4.06e-12
0.0571	7.18e-12
0.0572	5.02e-12
0.0573	4.46e-12
0.0574	5.41e-12
0.0575	4.83e-12
0.0576	7.59e-12
0.0577	3.83e-12
0.0578	5.71e-12
0.0579	2.75e-12
0.058	5.53e-12
0.0581	4.48e-12
0.0582	3.95e-12
0.0583	5.4e-12
0.0584	4.91e-12
0.0585	7.5e-12
0.0586	5.75e-12
0.0587	3.54e-12
0.0588	7.94e-12
0.0589	3.82e-12
0.059	9e-12
0.0591	2.97e-12
0.0592	9.33e-12
0.0593	5.85e-12
0.0594	8.5e-12
0.0595	4.3e-12
0.0596	6.41e-12
0.0597	6.37e-12
0.0598	5.96e-12
0.0599	5.19e-12
0.06	7.2e-12
0.06	3.49e-12
0.0601	7.91e-12
0.0602	6.37e-12
0.0603	8.88e-12
0.0604	3.43e-12
0.0605	8.23e-12
0.0606	5.05e-12
0.0607	7.97e-12
0.0608	4.06e-12
0.0609	5.99e-12
0.061	6.28e-12
0.0611	5.67e-12
0.0612	4.2e-12
0.0613	3.02e-12
0.0614	6.52e-12
0.0615	5.54e-12
0.0616	5.12e-12
0.0617	5.7e-12
0.0618	4.4e-12
0.0619	8.48e-12
0.062	5e-12
0.0621	8.05e-12
0.0622	4.08e-12
0.0623	6.9e-12
0.0624	6.74e-12
0.0625	4.24e-12
0.0626	7.34e-12
0.0627	5.66e-12
0.0628	5.72e-12
0.0629	3.89e-12
0.063	5.72e-12
0.0631	5.1e-12
0.0632	9.48e-12
0.0633	3.83e-12
0.0634	8.41e-12
0.0635	5.64e-12
0.0636	9.26e-12
0.0637	7.68e-12
0.0638	6.13e-12
0.0639	1.033e-11
0.064	7.49e-12
0.0641	9.66e-12
0.0642	5.21e-12
0.0643	6.7e-12
0.0644	4.59e-12
0.0645	6.35e-12
0.0646	3.28e-12
0.0647	5.03e-12
0.0648	4.36e-12
0.0649	9.27e-12
0.065	4.38e-12
0.0651	7.7e-12
0.0652	3.39e-12
0.0653	8.03e-12
0.0654	5.83e-12
0.0655	6.1e-12
0.0656	6.63e-12
0.0657	7.26e-12
0.0658	7.23e-12
0.0659	3.9e-12
0.066	4.89e-12
0.0661	4.93e-12
0.0662	6.73e-12
0.0663	3.66e-12
0.0664	5.79e-12
0.0665	5.07e-12
0.0666	1.053e-11
0.0667	4.11e-12
0.0668	8.42e-12
0.0669	5e-12
0.067	9.81e-12
0.0671	6.28e-12
0.0672	8.66e-12
0.0673	6.28e-12
0.0674	7.26e-12
0.0675	7.48e-12
0.0676	5.69e-12
0.0677	2.85e-12
0.0678	5.57e-12
0.0679	5.69e-12
0.068	7.02e-12
0.0681	7.49e-12
0.0682	7.45e-12
0.0683	1.108e-11
0.0684	5.55e-12
0.0685	9.11e-12
0.0686	4.25e-12
0.0687	9.65e-12
0.0688	7.04e-12
0.0689	7.34e-12
0.069	5.31e-12
0.0691	7.84e-12
0.0692	6.32e-12
0.0693	7.63e-12
0.0694	3.89e-12
0.0695	6.83e-12
0.0696	5.77e-12
0.0697	8.72e-12
0.0698	5.67e-12
0.0699	7.77e-12
0.07	9.8e-12
0.07	7.02e-12
0.0701	7.96e-12
0.0702	8.15e-12
0.0703	5.24e-12
0.0704	8.61e-12
0.0705	6.11e-12
0.0706	8.68e-12
0.0707	4.11e-12
0.0708	5.22e-12
0.0709	6.45e-12
0.071	6.47e-12
0.0711	5.27e-12
0.0712	6.29e-12
0.0713	7.91e-12
0.0714	8.91e-12
0.0715	8.34e-12
0.0716	7.26e-12
0.0717	1.01e-11
0.0718	7.54e-12
0.0719	1.06e-11
0.072	6.66e-12
0.0721	8.51e-12
0.0722	6.39e-12
0.0723	8.35e-12
0.0724	6.18e-12
0.0725	6.18e-12
0.0726	7.09e-12
0.0727	7.01e-12
0.0728	5.74e-12
0.0729	6.63e-12
0.073	5.74e-12
0.0731	1.011e-11
0.0732	7.34e-12
0.0733	9.19e-12
0.0734	7.34e-12
0.0735	8.81e-12
0.0736	9.66e-12
0.0737	6.92e-12
0.0738	6.63e-12
0.0739	7.09e-12
0.074	8.12e-12
0.0741	5.44e-12
0.0742	6.89e-12
0.0743	5.65e-12
0.0744	1.017e-11
0.0745	6e-12
0.0746	8.28e-12
0.0747	5.84e-12
0.0748	9.47e-12
0.0749	7.97e-12
0.075	7.27e-12
0.0751	7.74e-12
0.0752	8.08e-12
0.0753	9.55e-12
0.0754	6.17e-12
0.0755	7.66e-12
0.0756	5.29e-12
0.0757	1.04e-11
0.0758	6.73e-12
0.0759	8.55e-12
0.076	8.57e-12
0.0761	7.89e-12
0.0762	1.029e-11
0.0763	6.5e-12
0.0764	9.79e-12
0.0765	9.57e-12
0.0766	1.113e-11
0.0767	8.48e-12
0.0768	6.57e-12
0.0769	6.66e-12
0.077	8.11e-12
0.0771	6.69e-12
0.0772	7.85e-12
0.0773	6.71e-12
0.0774	7.38e-12
0.0775	9.92e-12
0.0776	6.31e-12
0.0777	8.86e-12
0.0778	7.8e-12
0.0779	1.024e-11
0.078	8.35e-12
0.0781	8.59e-12
0.0782	9.75e-12
0.0783	5.2e-12
0.0784	1.113e-11
0.0785	3.49e-12
0.0786	1.014e-11
0.0787	4.77e-12
0.0788	8.47e-12
0.0789	9.1e-12
0.079	6.35e-12
0.0791	8.78e-12
0.0792	8.72e-12
0.0793	1.057e-11
0.0794	8.56e-12
0.0795	7.6e-12
0.0796	8.33e-12
0.0797	9.12e-12
0.0798	6.12e-12
0.0799	8.71e-12
0.08	1.19e-11
0.08	4.11e-12
0.0801	1.121e-11
0.0802	6.62e-12
0.0803	1.093e-11
0.0804	7.99e-12
0.0805	7.92e-12
0.0806	1.174e-11
0.0807	7.21e-12
0.0808	1.079e-11
0.0809	6.91e-12
0.081	1.089e-11
0.0811	9.1e-12
0.0812	6.07e-12
0.0813	9.84e-12
0.0814	6.71e-12
0.0815	1.139e-11
0.0816	6.93e-12
0.0817	8.67e-12
0.0818	8.68e-12
0.0819	9.88e-12
0.082	1.108e-11
0.0821	9.15e-12
0.0822	1.044e-11
0.0823	1.043e-11
0.0824	1.031e-11
0.0825	8.37e-12
0.0826	1.044e-11
0.0827	7.61e-12
0.0828	1.141e-11
0.0829	6.15e-12
0.083	8.94e-12
0.0831	7.01e-12
0.0832	8.58e-12
0.0833	8.36e-12
0.0834	4.58e-12
0.0835	1.02e-11
0.0836	7.53e-12
0.0837	1.081e-11
0.0838	9.23e-12
0.0839	7.58e-12
0.084	1.301e-11
0.0841	8.59e-12
0.0842	1.063e-11
0.0843	8.4e-12
0.0844	8.88e-12
0.0845	1.035e-11
0.0846	5.13e-12
0.0847	9.34e-12
0.0848	6.39e-12
0.0849	1.173e-11
0.085	8.07e-12
0.0851	8.59e-12
0.0852	8.89e-12
0.0853	1.161e-11
0.0854	9.14e-12
0.0855	1.001e-11
0.0856	9.28e-12
0.0857	1.091e-11
0.0858	1.259e-11
0.0859	9.99e-12
0.086	1.192e-11
0.0861	6.08e-12
0.0862	1.179e-11
0.0863	6.16e-12
0.0864	1.032e-11
0.0865	6.26e-12
0.0866	1.1e-11
0.0867	9.84e-12
0.0868	8.64e-12
0.0869	1.174e-11
0.087	9.7e-12
0.0871	1.179e-11
0.0872	9.23e-12
0.0873	8.41e-12
0.0874	1.093e-11
0.0875	7.77e-12
0.0876	1.112e-11
0.0877	7.46e-12
0.0878	7.59e-12
0.0879	8.59e-12
0.088	8.76e-12
0.0881	9.05e-12
0.0882	9.47e-12
0.0883	1.422e-11
0.0884	1.182e-11
0.0885	1.166e-11
0.0886	1.01e-11
0.0887	1.329e-11
0.0888	8.94e-12
0.0889	1.212e-11
0.089	1.021e-11
0.0891	1.382e-11
0.0892	1.263e-11
0.0893	9.23e-12
0.0894	1.229e-11
0.0895	7.28e-12
0.0896	1.502e-11
0.0897	6.62e-12
0.0898	1.352e-11
0.0899	9.98e-12
0.09	1.892e-11
0.09	1.391e-11
0.0901	1.323e-11
0.0902	9.66e-12
0.0903	1.289e-11
0.0904	1.104e-11
0.0905	1.182e-11
0.0906	1.202e-11
0.0907	9.03e-12
0.0908	1.481e-11
0.0909	1.003e-11
0.091	1.294e-11
0.0911	1.016e-11
0.0912	1.242e-11
0.0913	1.356e-11
0.0914	1.045e-11
0.0915	1.037e-11
0.0916	1.047e-11
0.0917	1.234e-11
0.0918	1.111e-11
0.0919	1.212e-11
0.092	9.16e-12
0.0921	1.326e-11
0.0922	1.054e-11
0.0923	1.465e-11
0.0924	8.98e-12
0.0925	1.446e-11
0.0926	1.225e-11
0.0927	1.068e-11
0.0928	1.1e-11
0.0929	6.76e-12
0.093	1.465e-11
0.0931	7.28e-12
0.0932	1.343e-11
0.0933	8.92e-12
0.0934	1.128e-11
0.0935	1.152e-11
0.0936	8.03e-12
0.0937	1.048e-11
0.0938	9.17e-12
0.0939	1.016e-11
0.094	1.063e-11
0.0941	7.32e-12
0.0942	1.053e-11
0.0943	1.104e-11
0.0944	1.055e-11
0.0945	1.083e-11
0.0946	1.06e-11
0.0947	1.276e-11
0.0948	1.02e-11
0.0949	1.019e-11
0.095	1.027e-11
0.0951	1.009e-11
0.0952	1.387e-11
0.0953	1.179e-11
0.0954	1.201e-11
0.0955	1.497e-11
0.0956	8.59e-12
0.0957	1.231e-11
0.0958	7.24e-12
0.0959	1.179e-11
0.096	1.169e-11
0.0961	1.048e-11
0.0962	1.09e-11
0.0963	9.81e-12
0.0964	1.429e-11
0.0965	9.69e-12
0.0966	1.247e-11
0.0967	9.93e-12
0.0968	1.171e-11
0.0969	1.412e-11
0.097	1.252e-11
0.0971	1.364e-11
0.0972	1.338e-11
0.0973	1.366e-11
0.0974	1.525e-11
0.0975	1.281e-11
0.0976	1.474e-11
0.0977	1.426e-11
0.0978	1.476e-11
0.0979	1.492e-11
0.098	8.83e-12
0.0981	1.189e-11
0.0982	1.045e-11
0.0983	1.059e-11
0.0984	1.132e-11
0.0985	9.55e-12
0.0986	1.521e-11
0.0987	1.277e-11
0.0988	1.396e-11
0.0989	1.002e-11
0.099	1.064e-11
0.0991	1.277e-11
0.0992	7.78e-12
0.0993	1.221e-11
0.0994	1.116e-11
0.0995	1.205e-11
0.0996	1.296e-11
0.0997	9.17e-12
0.0998	1.263e-11
0.0999	1.188e-11
0.1	2.506e-11
0.1	1.254e-11
0.1001	1.213e-11
0.1002	9.81e-12
0.1003	1.429e-11
0.1004	1.043e-11
0.1005	1.142e-11
0.1006	1.051e-11
0.1007	1.168e-11
0.1008	1.333e-11
0.1009	1.296e-11
0.101	9.89e-12
0.1011	1.337e-11
0.1012	9.05e-12
0.1013	1.436e-11
0.1014	7.03e-12
0.1015	1.337e-11
0.1016	1.248e-11
0.1017	1.493e-11
0.1018	1.399e-11
0.1019	1.083e-11
0.102	1.484e-11
0.1021	1.031e-11
0.1022	1.222e-11
0.1023	1.009e-11
0.1024	1.055e-11
0.1025	1.359e-11
0.1026	1.254e-11
0.1027	1.468e-11
0.1028	1.346e-11
0.1029	1.413e-11
0.103	1.467e-11
0.1031	1.421e-11
0.1032	1.295e-11
0.1033	1.399e-11
0.1034	1.281e-11
0.1035	1.523e-11
0.1036	1.073e-11
0.1037	1.236e-11
0.1038	1.156e-11
0.1039	1.452e-11
0.104	1.326e-11
0.1041	1.497e-11
0.1042	1.746e-11
0.1043	1.61e-11
0.1044	1.953e-11
0.1045	1.189e-11
0.1046	1.263e-11
0.1047	1.429e-11
0.1048	1.129e-11
0.1049	1.557e-11
0.105	1.094e-11
0.1051	1.442e-11
0.1052	1.254e-11
0.1053	1.284e-11
0.1054	1.254e-11
0.1055	1.098e-11
0.1056	1.696e-11
0.1057	1.533e-11
0.1058	1.749e-11
0.1059	1.467e-11
0.106	1.7e-11
0.1061	1.593e-11
0.1062	1.623e-11
0.1063	1.337e-11
0.1064	1.659e-11
0.1065	1.563e-11
0.1066	1.754e-11
0.1067	1.481e-11
0.1068	1.499e-11
0.1069	1.732e-11
0.107	1.206e-11
0.1071	1.556e-11
0.1072	1.233e-11
0.1073	1.931e-11
0.1074	1.553e-11
0.1075	1.557e-11
0.1076	1.434e-11
0.1077	1.589e-11
0.1078	1.872e-11
0.1079	1.522e-11
0.108	1.482e-11
0.1081	1.339e-11
0.1082	1.386e-11
0.1083	1.368e-11
0.1084	1.323e-11
0.1085	1.156e-11
0.1086	1.579e-11
0.1087	1.031e-11
0.1088	1.263e-11
0.1089	1.219e-11
0.109	1.334e-11
0.1091	1.4e-11
0.1092	9.71e-12
0.1093	1.415e-11
0.1094	1.323e-11
0.1095	1.641e-11
0.1096	1.266e-11
0.1097	1.344e-11
0.1098	1.594e-11
0.1099	1.395e-11
0.11	2.318e-11
0.11	1.463e-11
0.1101	1.247e-11
0.1102	1.338e-11
0.1103	1.729e-11
0.1104	1.194e-11
0.1105	1.548e-11
0.1106	1.306e-11
0.1107	1.601e-11
0.1108	1.692e-11
0.1109	1.583e-11
0.111	1.581e-11
0.1111	1.723e-11
0.1112	1.573e-11
0.1113	1.748e-11
0.1114	1.435e-11
0.1115	1.733e-11
0.1116	1.597e-11
0.1117	1.26e-11
0.1118	1.61e-11
0.1119	1.107e-11
0.112	1.87e-11
0.1121	1.018e-11
0.1122	1.5e-11
0.1123	1.242e-11
0.1124	1.534e-11
0.1125	1.452e-11
0.1126	1.324e-11
0.1127	1.413e-11
0.1128	1.395e-11
0.1129	1.643e-11
0.113	1.533e-11
0.1131	1.38e-11
0.1132	1.68e-11
0.1133	1.55e-11
0.1134	1.573e-11
0.1135	1.5e-11
0.1136	1.346e-11
0.1137	1.908e-11
0.1138	1.271e-11
0.1139	1.654e-11
0.114	1.331e-11
0.1141	1.737e-11
0.1142	1.756e-11
0.1143	1.604e-11
0.1144	1.757e-11
0.1145	1.852e-11
0.1146	1.767e-11
0.1147	1.952e-11
0.1148	1.344e-11
0.1149	1.914e-11
0.115	1.66e-11
0.1151	1.866e-11
0.1152	1.811e-11
0.1153	1.255e-11
0.1154	1.85e-11
0.1155	1.39e-11
0.1156	1.811e-11
0.1157	1.499e-11
0.1158	1.818e-11
0.1159	1.766e-11
0.116	1.439e-11
0.1161	1.86e-11
0.1162	1.43e-11
0.1163	1.71e-11
0.1164	1.603e-11
0.1165	1.589e-11
0.1166	1.444e-11
0.1167	1.576e-11
0.1168	1.708e-11
0.1169	1.701e-11
0.117	1.59e-11
0.1171	1.538e-11
0.12	2.722e-11
0.13	2.98e-11
0.14	3.196e-11
0.15	3.025e-11
0.16	3.689e-11
0.17	4.536e-11
0.18	5.057e-11
0.19	5.912e-11
0.2	6.606e-11
0.21	7.135e-11
0.22	7.484e-11
0.23	8.069e-11
0.24	8.761e-11
0.25	9.832e-11
0.26	1.1209e-10
0.27	1.1848e-10
0.28	1.2984e-10
0.29	1.3799e-10
0.3	1.4796e-10
0.31	1.5821e-10
0.32	1.5923e-10
0.33	1.8468e-10
0.34	1.9243e-10
0.35	1.9929e-10
0.36	2.1429e-10
0.37	2.2484e-10
0.38	2.4067e-10
0.39	2.5151e-10
0.4	2.6709e-10
0.41	2.8912e-10
0.42	2.9673e-10
0.43	3.171e-10
0.44	3.2388e-10
0.45	3.3841e-10
0.46	3.5973e-10
0.47	3.5934e-10
0.48	3.8612e-10
0.49	4.0367e-10
0.5	4.2705e-10
0.51	4.5084e-10
0.52	4.6071e-10
0.53	4.9135e-10
0.54	5.0912e-10
0.55	5.2515e-10
0.56	5.5842e-10
0.57	5.7532e-10
0.58	6.0767e-10
0.59	6.4012e-10
0.6	6.5421e-10
0.61	6.799e-10
0.62	7.362e-10
0.63	7.5794e-10
0.64	7.7246e-10
0.65	8.1712e-10
0.66	8.4204e-10
0.67	8.7954e-10
0.68	9.1481e-10
0.69	9.4207e-10
0.7	9.5956e-10
0.71	9.907e-10
0.72	1.0483e-09
0.73	1.0976e-09
0.74	1.1053e-09
0.75	1.1536e-09
0.76	1.2044e-09
0.77	1.2119e-09
0.78	1.2684e-09
0.79	1.301e-09
0.8	1.379e-09
0.81	1.3996e-09
0.82	1.4418e-09
0.83	1.4832e-09
0.84	1.5805e-09
0.85	1.5715e-09
0.86	1.6162e-09
0.87	1.6742e-09
0.88	1.7037e-09
0.89	1.7333e-09
0.9	1.843e-09
0.91	1.9275e-09
0.92	2.0064e-09
0.93	2.0604e-09
0.94	2.117e-09
0.95	2.2001e-09
0.96	2.2476e-09
0.97	2.3053e-09
0.98	2.3465e-09
0.99	2.4437e-09
1	2.462e-09

## Sheet: Fig. 4j
Raman shift (cm-1)	Normalized intensity of MAPbCl3		Raman shift (cm-1)	Normalized intensity of FAPbBr3		Raman shift (cm-1)	Normalized intensity of MAPbI3
21.2287	0.01204		21.8248	0.00492		1702.13	0.52154
23.0804	0.04333		23.1228	0.00492		1701.06	0.51255
24.9339	0.08179		24.422	0.01125		1699.99	0.51666
26.7871	0.12671		25.7195	0.02481		1698.92	0.50437
28.6377	0.17487		27.0168	0.04688		1697.85	0.51132
30.4902	0.22206		28.3154	0.0774		1696.78	0.51133
32.3401	0.25553		29.6123	0.10807		1695.71	0.52679
34.1918	0.27223		30.909	0.13391		1694.64	0.52097
36.041	0.26864		32.2054	0.15467		1693.57	0.52082
37.8919	0.27153		33.5032	0.17579		1692.5	0.5276
39.7404	0.26139		34.7992	0.19502		1691.43	0.51879
41.5906	0.25519		36.095	0.20778		1690.36	0.50699
43.4383	0.25868		37.3906	0.22612		1689.29	0.50086
45.2879	0.25947		38.6875	0.24089		1688.21	0.51126
47.1349	0.26926		39.9827	0.24126		1687.14	0.50246
48.9836	0.26305		41.2776	0.25112		1686.07	0.52088
50.8299	0.26725		42.5724	0.25672		1685	0.51711
52.678	0.27232		43.8669	0.26048		1683.93	0.4984
54.5235	0.27599		45.1627	0.26991		1682.86	0.5025
56.3708	0.29382		46.4568	0.28983		1681.78	0.51683
58.2156	0.3369		47.7507	0.32879		1680.71	0.53114
60.0622	0.41661		49.0444	0.40222		1679.64	0.49829
61.9063	0.52586		50.3379	0.50701		1678.56	0.51371
63.7522	0.64691		51.6326	0.61403		1677.49	0.51529
65.5955	0.7621		52.9257	0.6947		1676.42	0.49519
67.4407	0.87083		54.2185	0.76147		1675.35	0.50714
69.2833	0.95429		55.5111	0.81692		1674.27	0.50873
71.1277	0.99205		56.8035	0.85709		1673.2	0.51596
72.9696	1		58.0957	0.90325		1672.12	0.50372
74.8112	0.99249		59.3877	0.93253		1671.05	0.4995
76.6545	0.96303		60.6795	0.96685		1669.98	0.50626
78.4953	0.92991		61.9726	0.9773		1668.9	0.51004
80.3379	0.92108		63.2639	0.99097		1667.83	0.51758
82.178	0.8911		64.555	1		1666.75	0.52167
84.0178	0.88114		65.846	0.9958		1665.68	0.51336
85.8593	0.86261		67.1367	0.99141		1664.6	0.49832
87.6983	0.84749		68.4272	0.98779		1663.53	0.5035
89.5391	0.84303		69.7175	0.99247		1662.45	0.49928
91.3774	0.8197		71.0075	0.97339		1661.37	0.50712
93.2153	0.7961		72.2974	0.96601		1660.3	0.50729
95.055	0.76743		73.5871	0.95738		1659.22	0.49618
96.8922	0.74191		74.8765	0.93903		1658.15	0.50669
98.7291	0.72749		76.1657	0.9368		1657.07	0.49417
100.568	0.70826		77.4547	0.9224		1655.99	0.49183
102.404	0.69069		78.7435	0.90424		1654.92	0.48683
104.24	0.66998		80.0321	0.88677		1653.84	0.50454
106.077	0.65058		81.3205	0.88004		1652.76	0.49688
107.912	0.64394		82.6087	0.87482		1651.68	0.49407
109.747	0.6303		83.8967	0.85972		1650.61	0.5041
111.581	0.62078		85.1844	0.84587		1649.53	0.49848
113.417	0.59875		86.472	0.83435		1648.45	0.50225
115.251	0.59036		87.7593	0.83578		1647.37	0.49631
117.084	0.58118		89.0464	0.81732		1646.3	0.49007
118.917	0.57026		90.3333	0.80888		1645.22	0.50525
120.752	0.55811		91.62	0.79722		1644.14	0.48525
122.584	0.53845		92.9065	0.78786		1643.06	0.48745
124.416	0.52088		94.1928	0.78044		1641.98	0.50122
126.247	0.51389		95.4788	0.76692		1640.9	0.49826
128.08	0.50427		96.7647	0.75197		1639.82	0.4989
129.911	0.48452		98.0503	0.74901		1638.74	0.48829
131.741	0.47377		99.3343	0.7425		1637.66	0.49127
133.571	0.45961		100.619	0.73567		1636.58	0.48581
135.403	0.45673		101.904	0.72357		1635.5	0.49238
137.232	0.44204		103.189	0.71527		1634.42	0.50145
139.061	0.43549		104.474	0.70398		1633.34	0.48773
140.89	0.42771		105.758	0.70431		1632.26	0.48961
142.718	0.42133		107.042	0.69199		1631.18	0.49758
144.546	0.41399		108.325	0.68106		1630.1	0.49088
146.376	0.40936		109.609	0.6728		1629.02	0.49542
148.203	0.40097		110.892	0.67042		1627.94	0.48826
150.029	0.39581		112.176	0.66388		1626.86	0.47642
151.856	0.391		113.459	0.65178		1625.77	0.48376
153.682	0.39013		114.742	0.64396		1624.69	0.4989
155.508	0.38226		116.023	0.63322		1623.61	0.46555
157.333	0.36959		117.305	0.62616		1622.53	0.49222
159.16	0.36155		118.588	0.61227		1621.45	0.47665
160.985	0.35998		119.87	0.59787		1620.36	0.47245
162.809	0.3647		121.15	0.59721		1619.28	0.48026
164.633	0.3501		122.432	0.58468		1618.2	0.47544
166.456	0.34424		123.713	0.57068		1617.11	0.47624
168.28	0.33655		124.994	0.55997		1616.03	0.49026
170.103	0.33786		126.274	0.55149		1614.95	0.46926
171.925	0.33104		127.555	0.54031		1613.86	0.48079
173.747	0.33157		128.835	0.52181		1612.78	0.4917
175.569	0.32283		130.116	0.51242		1611.7	0.48035
177.39	0.31907		131.394	0.49802		1610.61	0.46513
179.211	0.3147		132.674	0.48479		1609.53	0.48909
181.034	0.31287		133.954	0.47587		1608.44	0.48615
182.855	0.30937		135.232	0.46286		1607.36	0.47839
184.675	0.29967		136.512	0.44878		1606.27	0.46053
186.494	0.2981		137.791	0.43402		1605.19	0.47686
188.313	0.29154		139.068	0.42499		1604.1	0.48029
190.132	0.29023		140.347	0.40935		1603.02	0.46632
191.951	0.2856		141.625	0.39659		1601.93	0.47535
193.769	0.28018		142.902	0.38552		1600.85	0.46465
195.587	0.27275		144.18	0.37473		1599.76	0.4715
197.405	0.26357		145.458	0.3649		1598.67	0.4785
199.222	0.26043		146.734	0.35039		1597.59	0.46966
201.038	0.2544		148.012	0.33961		1596.5	0.46083
202.855	0.24539		149.288	0.32291		1595.41	0.4565
204.669	0.24618		150.565	0.31932		1594.33	0.46102
206.485	0.24111		151.842	0.30584		1593.24	0.47794
208.3	0.23368		153.117	0.29772		1592.15	0.47904
210.115	0.22957		154.393	0.2827		1591.07	0.47053
211.93	0.22372		155.668	0.27298		1589.98	0.47411
213.744	0.21078		156.944	0.26406		1588.89	0.47009
215.558	0.20536		158.218	0.25386		1587.8	0.47088
217.372	0.20659		159.494	0.24582		1586.71	0.47399
219.185	0.20475		160.769	0.23504		1585.63	0.46564
220.998	0.19898		162.043	0.23244		1584.54	0.47077
222.81	0.19435		163.318	0.22097		1583.45	0.4714
224.622	0.18526		164.591	0.21402		1582.36	0.47204
226.432	0.18981		165.866	0.20744		1581.27	0.45982
228.244	0.18308		167.139	0.19787		1580.18	0.47423
230.055	0.17687		168.413	0.18814		1579.09	0.46527
231.866	0.17189		169.685	0.18504		1578	0.46621
233.676	0.1649		170.959	0.17835		1576.91	0.46684
235.486	0.16263		172.231	0.17144		1575.82	0.4647
237.296	0.1566		173.504	0.16486		1574.73	0.46363
239.103	0.16027		174.776	0.16051		1573.64	0.46024
240.912	0.15406		176.047	0.1532		1572.55	0.45268
242.721	0.14593		177.32	0.1479		1571.46	0.45641
244.529	0.14436		178.591	0.14308		1570.37	0.45642
246.337	0.13772		179.863	0.13928		1569.28	0.47297
248.142	0.13317		181.134	0.13738		1568.19	0.45769
249.95	0.12426		182.406	0.12923		1567.09	0.46002
251.757	0.12373		183.676	0.12656		1566	0.44614
253.563	0.11692		184.946	0.1202		1564.91	0.46593
255.369	0.11884		186.217	0.11548		1563.82	0.4613
257.173	0.11246		187.487	0.11647		1562.73	0.45932
258.979	0.10975		188.756	0.1085		1561.63	0.46566
260.784	0.10669		190.027	0.10766		1560.54	0.46228
262.589	0.10407		191.296	0.09885		1559.45	0.47325
264.391	0.09961		192.566	0.09728		1558.36	0.45444
266.195	0.09716		193.834	0.09648		1557.26	0.45985
267.999	0.09699		195.103	0.08979		1556.17	0.47776
269.8	0.09096		196.372	0.08803		1555.08	0.4716
271.603	0.0872		197.64	0.08621		1553.98	0.46534
273.406	0.0851		198.908	0.08186		1552.89	0.4632
275.208	0.08239		200.175	0.08182		1551.79	0.47843
277.008	0.08239		201.444	0.07769		1550.7	0.46349
278.809	0.07776		202.711	0.07553		1549.61	0.47075
280.611	0.08091		203.978	0.06968		1548.51	0.45983
282.41	0.07898		205.246	0.07074		1547.42	0.44444
284.21	0.07593		206.513	0.06808		1546.32	0.45339
286.01	0.07636		207.779	0.068		1545.23	0.45818
287.808	0.06841		209.045	0.06398		1544.13	0.44649
289.608	0.07156		210.312	0.06314		1543.04	0.4482
291.407	0.06649		211.578	0.05967		1541.94	0.44375
293.204	0.06605		212.843	0.05733		1540.84	0.4527
295.002	0.0636		214.109	0.05605		1539.75	0.43841
296.798	0.06535		215.375	0.05598		1538.65	0.45427
298.596	0.05932		216.64	0.05485		1537.56	0.45167
300.393	0.05976		217.904	0.05415		1536.46	0.44969
302.188	0.05914		219.169	0.05159		1535.36	0.44371
303.985	0.05574		220.433	0.05086		1534.27	0.44111
305.779	0.0553		221.697	0.04907		1533.17	0.4379
307.575	0.05338		222.962	0.04772		1532.07	0.45682
309.371	0.05215		224.226	0.04648		1530.97	0.44977
311.164	0.0511		225.489	0.04607		1529.88	0.42582
312.959	0.04848		226.753	0.04487		1528.78	0.47254
314.752	0.04874		228.015	0.04344		1527.68	0.44752
316.546	0.04962		229.278	0.04128		1526.58	0.45675
318.338	0.04936		230.541	0.04326		1525.48	0.46106
320.132	0.04874		231.805	0.04154		1524.38	0.45951
321.923	0.04499		233.067	0.04033		1523.29	0.44734
323.716	0.04822		234.329	0.03803		1522.19	0.45833
325.506	0.04551		235.59	0.03774		1521.09	0.45755
327.298	0.04429		236.852	0.03814		1519.99	0.45776
329.088	0.04464		238.113	0.03686		1518.89	0.4504
330.88	0.04289		239.374	0.03635		1517.79	0.45471
332.669	0.04166		240.635	0.03536		1516.69	0.43725
334.46	0.03887		241.896	0.03474		1515.59	0.44816
336.248	0.03808		243.157	0.03492		1514.49	0.45323
338.038	0.03887		244.417	0.03474		1513.39	0.44252
339.826	0.03878		245.677	0.03379		1512.29	0.43549
341.615	0.03799		246.937	0.03299		1511.19	0.44164
343.402	0.03703		248.197	0.03361		1510.09	0.4268
345.191	0.03458		249.456	0.03416		1508.98	0.43968
346.977	0.03712		250.715	0.03346		1507.88	0.4377
348.763	0.03493		251.975	0.03244		1506.78	0.42915
350.551	0.03415		253.233	0.0328		1505.68	0.43881
352.336	0.0317		254.492	0.03211		1504.58	0.43959
354.123	0.03284		255.751	0.03229		1503.48	0.44573
355.908	0.03389		257.009	0.03127		1502.37	0.43642
357.692	0.03153		258.267	0.03123		1501.27	0.43231
359.478	0.03284		259.525	0.03343		1500.17	0.44027
361.261	0.03214		260.782	0.03317		1499.07	0.44167
363.045	0.03222		262.04	0.03343		1497.96	0.43022
364.829	0.03004		263.297	0.03262		1496.86	0.44048
366.612	0.03135		264.554	0.03332		1495.76	0.43637
368.396	0.02969		265.811	0.03416		1494.65	0.42906
370.178	0.03161		267.068	0.03438		1493.55	0.42098
371.96	0.03222		268.324	0.03452		1492.44	0.43749
373.743	0.02838		269.579	0.03456		1491.34	0.43827
375.523	0.03056		270.835	0.03609		1490.24	0.43524
377.304	0.02785		272.091	0.03522		1489.13	0.43022
379.084	0.02969		273.346	0.03682		1488.03	0.43252
380.866	0.02733		274.602	0.03584		1486.92	0.43361
382.645	0.02724		275.857	0.03756		1485.82	0.43424
384.424	0.02873		277.112	0.03916		1484.71	0.42525
386.205	0.0296		278.365	0.03832		1483.61	0.43839
387.983	0.03013		279.62	0.04066		1482.5	0.42651
389.762	0.0275		280.874	0.03898		1481.39	0.44011
391.539	0.02934		282.129	0.03986		1480.29	0.43783
393.319	0.02864		283.383	0.04377		1479.18	0.43023
395.096	0.0303		284.635	0.04373		1478.08	0.43772
396.872	0.02864		285.889	0.04333		1476.97	0.42143
398.649	0.03083		287.142	0.04457		1475.86	0.44354
400.427	0.02768		288.395	0.04538		1474.76	0.43426
402.202	0.02847		289.648	0.0494		1473.65	0.4224
403.978	0.02882		290.9	0.04669		1472.54	0.43414
405.752	0.0282		292.152	0.04735		1471.43	0.44116
407.527	0.02847		293.405	0.05097		1470.33	0.43509
409.303	0.02759		294.655	0.05148		1469.22	0.42887
411.077	0.02864		295.907	0.054		1468.11	0.42585
412.851	0.02803		297.159	0.05371		1467	0.43545
414.624	0.03083		298.411	0.05557		1465.89	0.42116
416.397	0.03266		299.66	0.05601		1464.78	0.42879
418.17	0.02899		300.912	0.05631		1463.68	0.44158
419.944	0.02969		302.163	0.05901		1462.57	0.43977
421.716	0.02908		303.412	0.05842		1461.46	0.45788
423.487	0.0275		304.663	0.05802		1460.35	0.47461
425.258	0.03013		305.913	0.0563		1459.24	0.44894
427.029	0.03065		307.162	0.0589		1458.13	0.44698
428.8	0.03013		308.412	0.05799		1457.02	0.42815
430.57	0.03214		309.661	0.0578		1455.91	0.4183
432.34	0.03318		310.909	0.05663		1454.8	0.40723
434.109	0.03318		312.159	0.05671		1453.69	0.42654
435.88	0.03152		313.406	0.05499		1452.58	0.42018
437.649	0.03371		314.655	0.05247		1451.47	0.42612
439.418	0.03327		315.904	0.05261		1450.36	0.42902
441.186	0.03485		317.151	0.0498		1449.24	0.42342
442.953	0.03205		318.4	0.04896		1448.13	0.43467
444.721	0.03397		319.646	0.04808		1447.02	0.43453
446.488	0.03196		320.894	0.04673		1445.91	0.41741
448.255	0.03423		322.142	0.04464		1444.8	0.42562
450.021	0.03904		323.388	0.04227		1443.69	0.42867
451.787	0.03589		324.635	0.04106		1442.57	0.40929
453.553	0.03528		325.881	0.0392		1441.46	0.41537
455.318	0.03764		327.128	0.03748		1440.35	0.42297
457.083	0.0407		328.373	0.03511		1439.24	0.41874
458.848	0.04166		329.62	0.03214		1438.12	0.40194
460.612	0.04184		330.865	0.03328		1437.01	0.41863
462.376	0.04481		332.111	0.02889		1435.9	0.42046
464.14	0.04594		333.355	0.029		1434.78	0.41397
465.903	0.04612		334.601	0.02666		1433.67	0.40294
467.666	0.04498		335.845	0.02396		1432.55	0.44504
469.429	0.04559		337.091	0.02421		1431.44	0.4278
471.191	0.04664		338.334	0.02297		1430.33	0.41238
472.953	0.04822		339.579	0.02217		1429.21	0.42436
474.715	0.0483		340.823	0.02034		1428.1	0.415
476.476	0.04603		342.066	0.0188		1426.98	0.42334
478.235	0.04656		343.31	0.01836		1425.87	0.41216
479.996	0.0497		344.553	0.01654		1424.75	0.42443
481.756	0.05145		345.797	0.01592		1423.64	0.3989
483.516	0.04935		347.039	0.0161		1422.52	0.40089
485.276	0.0483		348.281	0.01416		1421.4	0.4062
487.035	0.04909		349.524	0.01215		1420.29	0.40289
488.794	0.05162		350.766	0.0123		1419.17	0.41016
490.553	0.05128		352.009	0.01274		1418.05	0.4049
492.311	0.05005		353.25	0.01175		1416.94	0.42576
494.067	0.04769		354.491	0.01105		1415.82	0.42216
495.824	0.04857		355.734	0.01076		1414.7	0.41161
497.582	0.04472		356.974	0.00945		1413.59	0.40891
499.339	0.04463		358.215	0.00941		1412.47	0.40546
501.095	0.04568		359.457	0.00948		1411.35	0.42781
502.851	0.04507		360.697	0.00882		1410.23	0.41455
504.605	0.04594		361.936	0.00872		1409.12	0.40763
506.361	0.04393		363.178	0.00882		1408	0.40388
508.116	0.04052		364.417	0.00758		1406.88	0.4051
509.871	0.04009		365.656	0.00744		1405.76	0.40332
511.626	0.0414		366.896	0.00718		1404.64	0.40319
513.378	0.03624		368.136	0.00667		1403.52	0.40411
515.132	0.03528		369.375	0.00663		1402.4	0.42282
516.885	0.03082		370.613	0.0074		1401.29	0.4043
518.638	0.03082		371.851	0.00605		1400.17	0.39664
520.389	0.03371		373.091	0.0055		1399.05	0.39802
522.142	0.03275		374.329	0.00608		1397.93	0.39985
523.894	0.03074		375.566	0.00583		1396.81	0.4101
525.646	0.03109		376.804	0.00554		1395.69	0.40501
527.395	0.02698		378.041	0.00594		1394.57	0.41662
529.146	0.02855		379.28	0.00594		1393.45	0.40926
530.897	0.02558		380.517	0.00597		1392.32	0.40312
532.646	0.02838		381.753	0.00535		1391.2	0.39892
534.396	0.02532		382.99	0.00484		1390.08	0.38751
536.146	0.02436		384.226	0.00473		1388.96	0.41114
537.893	0.02514		385.464	0.0044		1387.84	0.4068
539.643	0.02488		386.7	0.00466		1386.72	0.39043
541.391	0.02453		387.935	0.0055		1385.6	0.39301
543.138	0.02462		389.171	0.00382		1384.47	0.39724
544.886	0.02331		390.406	0.00495		1383.35	0.39621
546.634	0.02488		391.641	0.00349		1382.23	0.39729
548.379	0.02401		392.876	0.00411		1381.11	0.39836
550.127	0.02383		394.111	0.00429		1379.98	0.38801
551.873	0.02366		395.346	0.00458		1378.86	0.39059
553.618	0.02331		396.581	0.00433		1377.74	0.39211
555.364	0.02296		397.816	0.00418		1376.61	0.39469
557.108	0.02261		399.049	0.00429		1375.49	0.41107
558.853	0.02191		400.283	0.00393		1374.37	0.39293
560.599	0.02339		401.517	0.00367		1373.24	0.37855
562.341	0.02304		402.75	0.00418		1372.12	0.39222
564.086	0.02409		403.983	0.00367		1370.99	0.39435
565.828	0.02199		405.216	0.00433		1369.87	0.38462
567.572	0.02165		406.449	0.00389		1368.74	0.38359
569.313	0.02191		407.681	0.0036		1367.62	0.38721
571.057	0.02033		408.914	0.00316		1366.49	0.38574
572.797	0.02226		410.146	0.00411		1365.37	0.3895
574.54	0.02042		411.378	0.00433		1364.24	0.38339
576.282	0.02095		412.61	0.00345		1363.12	0.38955
578.022	0.01955		413.841	0.00407		1361.99	0.38463
579.763	0.02313		415.073	0.00429		1360.87	0.39364
581.502	0.02278		416.304	0.00356		1359.74	0.38198
583.243	0.02217		417.535	0.00425		1358.61	0.38919
584.982	0.01937		418.766	0.004		1357.49	0.39624
586.72	0.02252		419.996	0.00371		1356.36	0.38953
588.46	0.01981		421.227	0.00422		1355.23	0.40347
590.197	0.01981		422.455	0.00425		1354.11	0.39122
591.936	0.02182		423.685	0.004		1352.98	0.39857
593.673	0.02068		424.915	0.00436		1351.85	0.38378
595.412	0.02025		426.145	0.00385		1350.72	0.36961
597.148	0.0199		427.374	0.00345		1349.6	0.38667
598.886	0.02217		428.603	0.00411		1348.47	0.39731
600.621	0.01998		429.832	0.00451		1347.34	0.38357
602.356	0.02164		431.061	0.00429		1346.21	0.3839
604.093	0.01955		432.29	0.00502		1345.08	0.39393
605.828	0.01946		433.517	0.00473		1343.95	0.3826
607.564	0.02068		434.745	0.00425		1342.82	0.37381
609.298	0.02261		435.973	0.0048		1341.69	0.38787
611.031	0.0254		437.201	0.00542		1340.56	0.37684
612.767	0.02724		438.428	0.00499		1339.43	0.38582
614.499	0.02313		439.654	0.00579		1338.3	0.37435
616.234	0.0192		440.882	0.00513		1337.17	0.38467
617.966	0.02313		442.109	0.00619		1336.04	0.38126
619.698	0.02156		443.336	0.00513		1334.91	0.37845
621.432	0.01867		444.562	0.00553		1333.78	0.37833
623.163	0.02007		445.787	0.00557		1332.65	0.37939
624.894	0.02016		447.013	0.00619		1331.52	0.38105
626.624	0.01876		448.24	0.00612		1330.39	0.38406
628.356	0.01771		449.465	0.00685		1329.26	0.38259
630.086	0.02121		450.69	0.00586		1328.13	0.37502
631.816	0.0185		451.915	0.00634		1327	0.37415
633.547	0.0185		453.14	0.0063		1325.86	0.37685
635.276	0.01937		454.364	0.00667		1324.73	0.37106
637.005	0.01876		455.589	0.0063		1323.6	0.38896
638.733	0.01832		456.814	0.00656		1322.47	0.36456
640.463	0.0143		458.037	0.00736		1321.33	0.37545
642.19	0.01719		459.261	0.00743		1320.2	0.37636
643.917	0.01789		460.485	0.00637		1319.07	0.36835
645.644	0.01754		461.708	0.00849		1317.93	0.36704
647.373	0.01692		462.931	0.00736		1316.8	0.36885
649.099	0.01684		464.155	0.00714		1315.67	0.37601
650.825	0.01815		465.377	0.00824		1314.53	0.37692
652.551	0.01596		466.6	0.00813		1313.4	0.37858
654.276	0.01745		467.823	0.00842		1312.27	0.37043
656.003	0.01727		469.044	0.0078		1311.13	0.37669
657.728	0.01692		470.267	0.00798		1310	0.37211
659.452	0.01719		471.488	0.00809		1308.86	0.36797
661.176	0.01387		472.71	0.009		1307.73	0.37231
662.9	0.01439		473.932	0.00875		1306.59	0.35599
664.623	0.01352		475.152	0.00871		1305.46	0.36552
666.348	0.01456		476.374	0.00791		1304.32	0.36451
668.07	0.01946		477.594	0.00886		1303.18	0.35755
669.793	0.01719		478.815	0.00857		1302.05	0.36203
671.515	0.0143		480.034	0.00835		1300.91	0.36176
673.236	0.01754		481.255	0.00948		1299.78	0.36208
674.958	0.01544		482.474	0.00995		1298.64	0.37635
676.679	0.01684		483.695	0.00897		1297.5	0.3654
678.4	0.01675		484.914	0.00886		1296.37	0.36557
680.122	0.01553		486.134	0.00937		1295.23	0.36366
681.842	0.01806		487.352	0.0105		1291.82	0.38582
683.562	0.01963		488.572	0.01025		1290.68	0.36154
685.281	0.015		489.79	0.00988		1289.54	0.36971
687	0.015		491.009	0.01112		1288.4	0.35848
688.719	0.01911		492.226	0.01087		1287.26	0.36606
690.437	0.01937		493.445	0.01105		1286.12	0.3686
692.155	0.01815		494.663	0.01065		1284.99	0.363
693.873	0.02059		495.881	0.0108		1283.85	0.36923
695.59	0.01789		497.098	0.01127		1282.71	0.36275
697.308	0.01518		498.314	0.01167		1281.57	0.36736
699.024	0.0178		499.532	0.01259		1280.43	0.36782
700.741	0.01675		500.749	0.01266		1279.29	0.35187
702.457	0.01876		501.966	0.01306		1278.15	0.35205
704.173	0.01963		503.182	0.01368		1277.01	0.3682
705.888	0.01955		504.398	0.0154		1275.87	0.35166
707.603	0.01832		505.615	0.01401		1274.73	0.35449
709.318	0.01989		506.83	0.01401		1273.59	0.36309
711.033	0.01876		508.045	0.01529		1272.45	0.36297
712.747	0.01719		509.261	0.01675		1271.3	0.35767
714.461	0.02112		510.476	0.01898		1270.16	0.36124
716.174	0.01386		511.691	0.01851		1269.02	0.36496
717.887	0.01404		512.906	0.02001		1267.88	0.34814
719.598	0.01719		514.12	0.0226		1266.74	0.35526
721.311	0.01832		515.334	0.02333		1265.6	0.35617
723.023	0.015		516.55	0.0256		1264.45	0.36741
724.735	0.01684		517.763	0.02808		1263.31	0.35533
726.446	0.01631		518.977	0.03064		1262.17	0.36156
728.158	0.01675		520.19	0.03119		1261.02	0.34093
729.869	0.01657		521.404	0.03119		1259.88	0.356
731.579	0.01771		522.617	0.02958		1258.74	0.36119
733.289	0.01491		523.83	0.02775		1257.6	0.35693
734.997	0.01395		525.042	0.0256		1256.45	0.35032
736.707	0.01561		526.256	0.02392		1255.31	0.35536
738.416	0.01736		527.468	0.02227		1254.16	0.34551
740.125	0.015		528.679	0.01971		1253.02	0.3557
741.834	0.01666		529.891	0.01938		1251.87	0.3488
743.54	0.01858		531.103	0.01854		1250.73	0.34898
745.248	0.01482		532.315	0.01759		1249.59	0.35431
746.956	0.01736		533.526	0.01708		1248.44	0.34991
748.663	0.01544		534.737	0.0169		1247.3	0.35759
750.371	0.02068		535.948	0.01587		1246.15	0.34496
752.075	0.01832		537.158	0.01558		1245	0.35941
753.782	0.0157		538.369	0.01445		1243.86	0.34737
755.488	0.0171		539.579	0.01518		1242.71	0.34768
757.193	0.01736		540.79	0.01496		1241.57	0.34447
758.897	0.01692		542	0.01405		1240.42	0.34582
760.602	0.01701		543.209	0.01419		1239.27	0.35012
762.307	0.01596		544.419	0.01452		1238.13	0.3572
764.011	0.01736		545.628	0.01412		1236.98	0.34208
765.713	0.01815		546.837	0.01354		1235.83	0.3399
767.417	0.01552		548.045	0.01379		1234.68	0.34654
769.121	0.01666		549.254	0.01354		1233.54	0.33158
770.822	0.01675		550.462	0.01284		1232.39	0.34234
772.525	0.01753		551.671	0.01313		1231.24	0.33251
774.227	0.01683		552.879	0.01324		1230.09	0.34444
775.93	0.01596		554.086	0.0124		1228.95	0.34858
777.629	0.0171		555.294	0.01207		1227.8	0.34302
779.331	0.01867		556.501	0.01222		1226.65	0.35259
781.03	0.01657		557.709	0.01251		1225.5	0.34279
782.731	0.01544		558.916	0.01127		1224.35	0.34413
784.432	0.01884		560.122	0.01258		1223.2	0.35179
786.13	0.01981		561.329	0.01226		1222.05	0.3411
787.83	0.01727		562.536	0.01185		1220.9	0.34817
789.53	0.01579		563.742	0.012		1219.75	0.34101
791.227	0.01701		564.948	0.01196		1218.6	0.33106
792.926	0.01745		566.154	0.01193		1217.45	0.34004
794.623	0.01631		567.359	0.01182		1216.3	0.34094
796.321	0.01815		568.565	0.01152		1215.15	0.34698
798.019	0.01631		569.77	0.01087		1214	0.34217
799.715	0.01683		570.975	0.01215		1212.85	0.346
801.412	0.01788		572.18	0.01101		1211.7	0.34749
803.107	0.0178		573.385	0.01061		1210.55	0.33009
804.804	0.01753		574.59	0.01109		1209.39	0.34227
806.499	0.0178		575.793	0.01076		1208.24	0.33219
808.195	0.01238		576.997	0.01024		1207.09	0.34291
809.889	0.01404		578.201	0.01145		1205.94	0.33796
811.584	0.01535		579.405	0.01101		1204.79	0.35349
813.277	0.01884		580.608	0.01039		1203.63	0.33903
814.972	0.01753		581.812	0.01076		1202.48	0.34286
816.665	0.01692		583.015	0.01035		1201.33	0.34596
818.359	0.015		584.216	0.01054		1200.17	0.33823
820.051	0.01561		585.419	0.01083		1199.02	0.32847
821.744	0.01972		586.622	0.01083		1197.87	0.3301
823.436	0.01544		587.824	0.01112		1196.71	0.33525
825.129	0.0178		589.027	0.0109		1195.56	0.33118
826.819	0.01981		590.227	0.01087		1194.4	0.32989
828.511	0.01526		591.429	0.01079		1193.25	0.32364
830.201	0.01954		592.631	0.01087		1192.1	0.33535
831.891	0.01832		593.832	0.01134		1190.94	0.34034
833.582	0.01727		595.032	0.01182		1189.79	0.34796
835.271	0.01692		596.234	0.01127		1188.63	0.33995
836.962	0.01718		597.434	0.01035		1187.48	0.33604
838.651	0.01692		598.635	0.01043		1186.32	0.33621
840.339	0.01771		599.834	0.01109		1185.16	0.32909
842.028	0.01718		601.035	0.01065		1184.01	0.31657
843.716	0.01797		602.235	0.01003		1182.85	0.32944
845.405	0.01745		603.433	0.01039		1181.7	0.33617
847.092	0.01797		604.633	0.01054		1180.54	0.34057
848.778	0.01867		605.833	0.01017		1179.38	0.33812
850.466	0.01867		607.031	0.01006		1178.23	0.32444
852.152	0.01884		608.23	0.01017		1177.07	0.34487
853.838	0.01587		609.429	0.00984		1175.91	0.32742
855.525	0.01788		610.627	0.01017		1174.75	0.32861
857.21	0.01858		611.825	0.01032		1173.6	0.30883
858.895	0.01884		613.024	0.01032		1172.44	0.33521
860.579	0.01753		614.221	0.00948		1171.28	0.32796
862.265	0.01762		615.419	0.00992		1170.12	0.32566
863.949	0.01587		616.615	0.0097		1168.96	0.33165
865.632	0.0171		617.813	0.00904		1167.8	0.33008
867.317	0.01613		619.011	0.00959		1166.65	0.32123
869	0.01893		620.207	0.00988		1165.49	0.32533
870.682	0.01963		621.404	0.00977		1164.33	0.32128
872.364	0.01841		622.599	0.00904		1163.17	0.32509
874.048	0.01718		623.796	0.00937		1162.01	0.32512
875.729	0.02024		624.991	0.00922		1160.85	0.32632
877.41	0.0164		626.188	0.00984		1159.69	0.32431
879.091	0.01823		627.382	0.00885		1158.53	0.33059
880.772	0.01963		628.578	0.00875		1157.37	0.32742
882.454	0.01578		629.773	0.00875		1156.21	0.33311
884.134	0.02112		630.969	0.00864		1155.05	0.32209
885.813	0.01858		632.163	0.00842		1153.89	0.3243
887.492	0.01972		633.358	0.00783		1152.72	0.33173
889.171	0.02059		634.552	0.00871		1151.56	0.32479
890.85	0.0198		635.746	0.00783		1150.4	0.31944
892.53	0.02042		636.94	0.00845		1149.24	0.32136
894.208	0.01657		638.134	0.00761		1148.08	0.32922
895.886	0.01849		639.327	0.00845		1146.91	0.31982
897.563	0.0198		640.52	0.00809		1145.75	0.32348
899.24	0.01797		641.714	0.00805		1144.59	0.3338
900.917	0.0198		642.906	0.00754		1143.43	0.31251
902.593	0.01814		644.1	0.00794		1142.26	0.32805
904.269	0.01753		645.292	0.00772		1141.1	0.32808
905.947	0.01832		646.484	0.00776		1139.94	0.33086
907.623	0.01814		647.677	0.00842		1138.77	0.3161
909.298	0.01928		648.868	0.00706		1137.61	0.31961
910.973	0.01875		650.061	0.00783		1136.45	0.32514
912.647	0.02068		651.252	0.00831		1135.28	0.32256
914.321	0.01884		652.443	0.00677		1134.12	0.32244
915.995	0.02111		653.635	0.00747		1132.95	0.3177
917.669	0.0191		654.825	0.00714		1131.79	0.30729
919.342	0.02059		656.016	0.0071		1130.62	0.31036
921.015	0.02015		657.206	0.00732		1129.46	0.31908
922.688	0.02033		658.397	0.00754		1128.29	0.33372
924.36	0.01902		659.587	0.00732		1127.13	0.30684
926.032	0.02173		660.776	0.00717		1125.96	0.31525
927.704	0.02199		661.967	0.00768		1124.79	0.31123
929.375	0.01753		663.156	0.00725		1123.63	0.3156
931.046	0.02024		664.345	0.00681		1122.46	0.31649
932.717	0.02199		665.534	0.00677		1121.3	0.31696
934.388	0.02085		666.724	0.00776		1120.13	0.31944
936.058	0.01989		667.913	0.00728		1118.96	0.32901
937.727	0.01709		669.101	0.00768		1117.79	0.30823
939.397	0.02033		670.289	0.00717		1116.63	0.31837
941.066	0.02234		671.477	0.00684		1115.46	0.32547
942.733	0.0191		672.666	0.00706		1114.29	0.31467
944.402	0.0191		673.853	0.00787		1113.12	0.3186
946.07	0.01797		675.041	0.0075		1111.96	0.31213
947.738	0.01972		676.228	0.00743		1110.79	0.30956
949.406	0.01893		677.415	0.00714		1109.62	0.3194
951.073	0.01744		678.601	0.00703		1108.45	0.31741
952.74	0.01779		679.789	0.00754		1107.28	0.30907
954.407	0.01972		680.976	0.00684		1106.11	0.31212
956.073	0.01779		682.162	0.00677		1104.94	0.30379
957.737	0.02085		683.348	0.0071		1103.77	0.30671
959.403	0.02129		684.534	0.00717		1102.6	0.31927
961.068	0.01998		685.719	0.00812		1101.43	0.31887
962.734	0.01989		686.905	0.00768		1100.26	0.29915
964.398	0.02146		688.09	0.00714		1099.09	0.3195
966.061	0.02697		689.275	0.00743		1097.92	0.31261
967.725	0.02583		690.46	0.00724		1096.75	0.31711
969.389	0.02854		691.646	0.00743		1095.58	0.318
971.053	0.03186		692.831	0.00732		1094.41	0.32091
972.716	0.03772		694.015	0.00695		1093.24	0.31661
974.377	0.05354		695.199	0.00757		1092.07	0.30728
976.04	0.06341		696.383	0.0075		1090.9	0.31134
977.702	0.06385		697.567	0.00688		1089.72	0.32159
979.364	0.05109		698.751	0.00765		1088.55	0.31816
981.024	0.03483		699.934	0.00772		1087.38	0.3166
982.685	0.03422		701.117	0.00783		1086.21	0.30872
984.347	0.02662		702.3	0.00761		1085.03	0.32198
986.007	0.024		703.483	0.00783		1083.86	0.30533
987.666	0.02627		704.666	0.00648		1082.69	0.29774
989.326	0.0233		705.848	0.00746		1081.51	0.31415
990.986	0.02207		707.029	0.00666		1080.34	0.30699
992.644	0.02321		708.211	0.0071		1079.17	0.30817
994.303	0.02225		709.393	0.00684		1077.99	0.31424
995.962	0.02164		710.575	0.00743		1076.82	0.31096
997.619	0.01858		711.757	0.00721		1075.64	0.31084
999.277	0.01884		712.938	0.00703		1074.47	0.3235
1000.93	0.01998		714.119	0.00776		1073.3	0.31951
1002.59	0.02024		715.3	0.00746		1072.12	0.3138
1004.25	0.01683		716.481	0.00739		1070.95	0.30249
1005.91	0.01744		717.662	0.00713		1069.77	0.31815
1007.56	0.01971		718.841	0.00765		1068.59	0.31718
1009.22	0.01753		720.021	0.00856		1067.42	0.30286
1010.87	0.02146		721.201	0.00706		1066.24	0.30504
1012.53	0.02006		722.381	0.00838		1065.07	0.3184
1014.18	0.01954		723.561	0.00761		1063.89	0.30037
1015.84	0.0198		724.74	0.00735		1062.71	0.31071
1017.49	0.01753		725.918	0.00812		1061.54	0.31289
1019.14	0.01674		727.097	0.00768		1060.36	0.3145
1020.8	0.01832		728.276	0.00783		1059.18	0.30478
1022.45	0.01849		729.455	0.00783		1058.01	0.3187
1024.1	0.01832		730.632	0.00761		1056.83	0.29811
1025.75	0.01631		731.811	0.0071		1055.65	0.31045
1027.41	0.01928		732.989	0.00794		1054.47	0.3089
1029.06	0.02041		734.167	0.00746		1053.29	0.31709
1030.71	0.01867		735.344	0.0079		1052.12	0.31726
1032.36	0.01762		736.521	0.00794		1050.94	0.316
1034.01	0.0191		737.699	0.0079		1049.76	0.3143
1035.66	0.01744		738.876	0.00808		1048.58	0.33235
1037.31	0.01989		740.052	0.00728		1047.4	0.31636
1038.96	0.01517		741.229	0.0083		1046.22	0.31911
1040.61	0.01989		742.406	0.00779		1045.04	0.31556
1042.26	0.01665		743.581	0.00713		1043.86	0.31115
1043.91	0.02033		744.757	0.00757		1042.68	0.31504
1045.56	0.01823		745.933	0.00739		1041.5	0.30606
1047.21	0.01945		747.108	0.00772		1040.32	0.3228
1048.86	0.01814		748.284	0.00768		1039.14	0.32283
1050.5	0.01753		749.459	0.00779		1037.96	0.31914
1052.15	0.01753		750.634	0.00735		1036.78	0.32102
1053.8	0.01797		751.809	0.00732		1035.6	0.31948
1055.45	0.01499		752.983	0.00717		1034.42	0.31494
1057.09	0.01578		754.158	0.00812		1033.24	0.3074
1058.74	0.01814		755.332	0.00772		1032.05	0.30528
1060.38	0.01788		756.505	0.00805		1030.87	0.31173
1062.03	0.01858		757.68	0.00772		1029.69	0.30848
1063.67	0.01963		758.853	0.00765		1028.51	0.31221
1065.32	0.01657		760.027	0.00765		1027.32	0.31909
1066.96	0.01971		761.199	0.00768		1026.14	0.31797
1068.61	0.0184		762.373	0.00666		1024.96	0.30388
1070.25	0.017		763.545	0.00688		1023.78	0.30833
1071.89	0.02094		764.718	0.00699		1022.59	0.29481
1073.54	0.02015		765.89	0.00812		1021.41	0.31864
1075.18	0.01858		767.063	0.00648		1020.23	0.30371
1076.82	0.02041		768.234	0.00684		1019.04	0.30957
1078.47	0.0177		769.407	0.00684		1017.86	0.30661
1080.11	0.01963		770.578	0.00626		1016.67	0.31219
1081.75	0.02164		771.75	0.0071		1015.49	0.3236
1083.39	0.01858		772.92	0.00637		1014.3	0.30413
1085.03	0.01709		774.092	0.00563		1013.12	0.30558
1086.67	0.02146		775.263	0.00651		1011.93	0.31059
1088.31	0.01692		776.433	0.00629		1010.75	0.30819
1089.95	0.01849		777.604	0.00593		1000.07	0.2992
1091.59	0.01936		778.774	0.00622		998.883	0.32166
1093.23	0.02102		779.945	0.00571		997.696	0.29925
1094.87	0.02024		781.114	0.00582		996.508	0.29957
1096.51	0.02181		782.283	0.00545		995.32	0.30201
1098.15	0.02155		783.453	0.00501		994.132	0.28955
1099.79	0.02085		784.622	0.0052		992.943	0.30518
1101.42	0.02172		785.792	0.00476		991.755	0.30223
1103.06	0.02015		786.961	0.00421		990.566	0.30495
1104.7	0.01858		788.129	0.00527		989.377	0.29604
1106.33	0.02268		789.298	0.00487		988.188	0.3026
1107.97	0.01989		790.466	0.00443		986.998	0.29142
1109.61	0.01893		791.634	0.00468		985.809	0.29358
1111.24	0.02251		792.803	0.00512		984.619	0.29573
1112.88	0.01814		793.97	0.00395		983.429	0.3027
1114.51	0.01648		795.137	0.00362		982.238	0.29281
1116.15	0.02076		796.304	0.00457		981.048	0.30757
1117.78	0.02076		797.472	0.00392		979.857	0.3025
1119.42	0.02015		798.639	0.00278		978.667	0.30479
1121.05	0.0198		799.806	0.00377		977.475	0.29491
1122.68	0.02076		800.972	0.00308		976.284	0.30173
1124.32	0.01971		802.139	0.00326		975.093	0.30445
1125.95	0.01814		803.305	0.00304		973.901	0.29032
1127.58	0.01893		804.471	0.00245		972.709	0.30493
1129.22	0.01875		805.636	0.00322		971.517	0.29943
1130.85	0.0177		806.802	0.00278		970.325	0.29989
1132.48	0.01823		807.968	0.00311		969.132	0.30316
1134.11	0.01674		809.133	0.00238		967.94	0.31506
1135.74	0.01823		810.298	0.00271		966.747	0.30873
1137.37	0.01936		811.463	0.00289		965.554	0.31173
1139	0.01578		812.627	0.00227		964.361	0.31217
1140.63	0.01429		813.791	0.00249		963.167	0.30203
1142.26	0.01744		814.957	0.00289		961.973	0.30714
1143.89	0.0177		816.121	0.00304		960.779	0.30773
1145.52	0.01674		817.284	0.00212		959.585	0.30309
1147.15	0.01674		818.448	0.00271		958.391	0.30919
1148.78	0.0191		819.611	0.00187		957.197	0.31232
1150.41	0.01849		820.775	0.00169		956.002	0.30487
1152.04	0.0149		821.938	0.00289		954.807	0.30814
1153.66	0.01648		823.1	0.00223		953.612	0.29913
1155.29	0.01735		824.263	0.00154		952.416	0.30551
1156.92	0.01691		825.425	0.00275		951.221	0.30539
1158.54	0.01665		826.588	0.00245		950.025	0.31359
1160.17	0.01796		827.75	0.00172		948.829	0.30037
1161.8	0.01814		828.912	0.00139		947.633	0.31096
1163.42	0.01709		830.074	0.0019		943.846	0.30907
1165.05	0.01648		831.235	0.0019		942.846	0.31557
1166.67	0.01718		832.396	0.00147		941.649	0.31349
1168.3	0.01936		833.558	0.00154		940.452	0.29788
1169.92	0.01954		834.719	0.00194		939.254	0.29987
1171.55	0.01289		835.88	0.00198		938.057	0.29638
1173.17	0.0149		837.04	0.00169		936.859	0.3216
1174.79	0.0142		838.201	0.0018		935.66	0.30614
1176.42	0.01674		839.361	0.00161		934.462	0.29182
1178.04	0.01665		840.521	0.00245		933.263	0.29916
1179.66	0.01726		841.681	0.0018		932.065	0.31536
1181.28	0.01823		842.841	0.00161		930.866	0.30821
1182.91	0.0184		844	0.00242		929.666	0.29657
1184.53	0.01691		845.16	0.00176		928.467	0.29856
1186.15	0.01753		846.319	0.00176		927.267	0.30266
1187.77	0.01569		847.478	0.00147		926.068	0.30311
1189.39	0.01569		848.635	0.00169		924.868	0.30483
1191.01	0.01919		849.794	0.000990692		923.667	0.29853
1192.63	0.01613		850.953	0.00165		922.467	0.29883
1194.25	0.01691		852.111	0.0015		921.266	0.29226
1195.87	0.01691		853.269	0.000917482		920.065	0.30071
1197.49	0.0163		854.427	0.000990582		918.864	0.30018
1199.11	0.01709		855.583	0.00201		917.663	0.31157
1200.73	0.01753		856.741	0.000953959		916.462	0.29981
1202.34	0.01814		857.898	0.00103		915.26	0.29394
1203.96	0.01578		859.056	0.00114		914.058	0.30589
1205.58	0.01613		860.213	0.00117		912.856	0.29736
1207.2	0.01595		861.368	0.00139		911.654	0.30384
1208.81	0.01901		862.525	0.00114		910.451	0.30288
1210.43	0.01691		863.682	0.000880676		909.248	0.2879
1212.05	0.01604		864.838	0.000917189		908.046	0.29844
1213.66	0.017		865.993	0.000844053		906.842	0.29468
1215.28	0.01525		867.149	0.00147		905.639	0.29345
1216.89	0.01814		868.305	0.00143		904.436	0.30104
1218.51	0.01674		869.46	0.00095363		903.232	0.30219
1220.12	0.01586		870.614	0.00136		902.028	0.29339
1221.74	0.01709		871.77	0.00172		900.824	0.30196
1223.35	0.01674		872.925	0.0015		899.619	0.3045
1224.97	0.01849		874.078	0.00121		898.415	0.29431
1226.58	0.01822		875.233	0.00136		897.21	0.29783
1228.19	0.01866		876.387	0.000185894		896.005	0.29198
1229.81	0.01744		877.54	0.000989961		894.8	0.29677
1231.42	0.0156		878.695	0.000843724		893.595	0.28126
1233.03	0.01822		879.847	0.000587836		892.389	0.28926
1234.64	0.01866		881.001	0.000331948		891.183	0.31754
1236.25	0.01857		882.155	0.000587763		889.977	0.30246
1237.87	0.01857		883.307	0.000514663		888.771	0.29899
1239.48	0.017		884.46	0.000989778		887.565	0.28923
1241.09	0.01936		885.612	0.00055114		886.358	0.3024
1242.7	0.01709		886.765	0.000478003		885.151	0.30102
1244.31	0.01962		887.918	0.000843468		883.944	0.29755
1245.92	0.01901		889.069	0.000916531		882.737	0.30889
1247.53	0.01831		890.221	0.000587544		881.529	0.29998
1249.14	0.01744		891.372	0.000331693		880.322	0.31048
1250.74	0.0184		892.524	0.000185455		879.114	0.29807
1252.35	0.01892		893.675	0.00103		877.906	0.3115
1253.96	0.01936		894.827	0.000587434		876.698	0.29966
1255.57	0.01822		895.977	0.000916349		875.489	0.31225
1257.18	0.0205		897.128	0.000623911		874.28	0.30738
1258.78	0.01761		898.278	0.00106		873.071	0.30266
1260.39	0.01717		899.429	0.00125		871.862	0.30897
1262	0.01884		900.578	0.000441087		870.653	0.31345
1263.6	0.01927		901.729	0.0004045		869.444	0.29354
1265.21	0.01971		902.878	0.000550664		868.234	0.29997
1266.82	0.01473		904.029	0.000440978		867.024	0.30529
1268.42	0.01744		905.177	0.000404427		865.814	0.30086
1270.03	0.01709		906.326	0.000989193		864.603	0.30423
1271.63	0.01604		907.476	3.88528e-05		863.393	0.30787
1273.24	0.01682		908.624	0.000696719		862.182	0.32043
1274.84	0.01901		909.773	0.000623582		860.971	0.30263
1276.44	0.01604		910.921	0.000331144		859.76	0.3156
1278.05	0.01779		912.069	0.000367658		858.549	0.30559
1279.65	0.01595		913.218	0.000660059		857.337	0.30632
1281.25	0.0156		914.365	0.000257971		856.125	0.30411
1282.86	0.01674		915.512	0.000769636		854.913	0.30692
1284.46	0.01761		916.661	0.000477199		853.701	0.32169
1286.06	0.01744		917.807	0.000623363		852.489	0.32352
1287.66	0.01578		918.954	0.000440575		851.276	0.31463
1289.26	0.01709		920.102	0.000477126		850.063	0.30604
1290.86	0.01403		921.248	0.000586739		848.85	0.31746
1292.46	0.01717		922.394	0.000696353		847.637	0.30956
1294.07	0.01621		923.541	0.000403916		846.423	0.32056
1295.66	0.0135		924.687	0.000403879		845.21	0.31989
1297.27	0.01647		925.833	0.000221092		843.996	0.32449
1298.87	0.0163		926.978	0.000440393		842.782	0.32159
1300.46	0.01761		928.125	0.000111405		841.567	0.31509
1302.06	0.01639		929.27	0.00051342		840.353	0.32344
1303.66	0.01385		930.415	0.000111332		839.138	0.32526
1305.26	0.01639		931.559	0.000440247		837.923	0.31488
1306.86	0.01612		932.704	0.000294009		836.708	0.32239
1308.46	0.01499		933.849	0.000184359		835.493	0.3256
1310.05	0.01534		934.994	0.000403623		834.277	0.31604
1311.65	0.01481		936.138	0.000403587		833.061	0.33188
1313.25	0.01612		937.281	0.000549751		831.845	0.32843
1314.84	0.01787		938.425	0.000805565		830.629	0.33358
1316.44	0.01656		939.569	0.000842079		829.413	0.3293
1318.04	0.01473		940.713	0.000659328		828.196	0.32876
1319.63	0.01709		941.856	0.00106		826.98	0.33003
1321.23	0.01612		942.999	0.000220653		825.763	0.31744
1322.82	0.01805		944.142	0.000184067		824.545	0.32909
1324.42	0.0149		945.285	1.27926e-06		823.328	0.33355
1326.01	0.01438		946.427	0.000183993		822.11	0.32276
1327.6	0.01779		947.569	0.000293607		820.892	0.33718
1329.2	0.01656		948.711	0.00102		819.674	0.33997
1330.79	0.01682		949.853	0.000257021		818.456	0.33431
1332.38	0.01665		950.995	0.000366635		817.238	0.33045
1333.98	0.01586		952.136	0.000695549		816.019	0.34182
1335.57	0.01508		953.279	0.000658963		814.8	0.33519
1337.16	0.01726		954.42	0.000439625		813.581	0.34268
1338.75	0.01604		955.561	0.000768576		812.362	0.34228
1340.34	0.01639		956.702	0.00132		811.142	0.34714
1341.94	0.01403		957.843	9.50304e-07		809.922	0.33803
1343.53	0.01621		958.983	0.000695367		808.703	0.34426
1345.12	0.01787		960.123	0.000549129		807.482	0.33723
1346.71	0.01822		961.264	0.000183591		806.262	0.33738
1348.3	0.01473		962.404	0.000183591		805.041	0.3345
1349.89	0.01761		963.542	0.000366306		803.821	0.35413
1351.48	0.01586		964.682	0.000439369		802.6	0.34241
1353.07	0.01717		965.821	0.000366232		801.379	0.35098
1354.65	0.01848		966.96	0.000146895		800.157	0.34175
1356.24	0.01542		968.099	0.00047581		798.936	0.33762
1357.83	0.01787		969.238	0.000658524		797.714	0.34826
1359.42	0.0177		970.377	0.000768174		796.492	0.33655
1361.01	0.01604		971.515	0.000877788		795.269	0.34554
1362.59	0.01621		972.654	0.000219849		794.047	0.33369
1364.18	0.01857		973.792	0.000731515		792.824	0.33357
1365.77	0.01604		974.93	0.000219776		791.601	0.33786
1367.35	0.01813		976.067	0.000950742		790.378	0.33456
1368.94	0.0163		977.204	0.000621791		789.155	0.34837
1370.53	0.01455		978.342	0.000512104		787.932	0.34949
1372.11	0.01726		979.479	0.000438967		786.708	0.33531
1373.7	0.01665		980.616	0.00029273		785.484	0.33546
1375.28	0.017		981.752	0.000621645		784.26	0.3184
1376.87	0.01735		982.889	0.000365757		783.035	0.33384
1378.45	0.01892		984.025	0.000914009		781.811	0.32766
1380.03	0.01752		985.162	0.000511921		780.586	0.31997
1381.62	0.01542		986.298	0.000511885		779.361	0.3288
1383.2	0.01438		987.433	0.0009139		778.136	0.34478
1384.78	0.01674		988.569	0.000511812		776.911	0.33076
1386.37	0.01962		989.704	0.000219374		775.685	0.32472
1387.95	0.01586		990.84	0.000584875		774.459	0.32804
1389.53	0.01936		991.974	0.000292438		773.233	0.32999
1391.11	0.01936		993.109	0		772.007	0.31914
1392.7	0.01752		994.244	0.000730966		770.78	0.33043
1394.28	0.01997		995.378	0.00087713		769.554	0.3277
1395.86	0.01639		996.513	0.000986744		768.327	0.32249
1397.44	0.01813		997.647	0.000840507		767.1	0.3298
1399.02	0.01595		998.78	0.00132		765.873	0.32432
1400.6	0.01883		999.914	0.000877021		764.645	0.3198
1402.18	0.01569		1001.05	0.000913534		763.417	0.32353
1403.76	0.01988		1002.18	0.000401796		762.189	0.31064
1405.34	0.01787		1003.31	0.00132		760.961	0.3259
1406.91	0.01735		1004.45	0.0011		759.733	0.3229
1408.49	0.017		1005.58	0.000730674		758.504	0.32895
1410.07	0.02041		1006.71	0.000620987		757.276	0.3184
1411.65	0.01988		1007.84	0.000803701		756.047	0.32775
1413.23	0.01874		1008.98	0.000291963		754.817	0.31981
1414.8	0.01726		1010.11	0.000803628		753.588	0.33053
1416.38	0.01997		1011.24	0.000730491		752.358	0.31423
1417.96	0.01778		1012.37	0.000949792		751.129	0.32549
1419.54	0.01927		1013.5	0.00128		749.899	0.31523
1421.11	0.01953		1014.64	0.00139		748.668	0.33457
1422.69	0.01962		1015.77	0.00205		747.438	0.32267
1424.26	0.02242		1016.9	0.00117		742.514	0.32493
1425.84	0.02355		1018.03	0.00121		741.282	0.32234
1427.41	0.02041		1019.16	0.000839959		740.051	0.32058
1428.99	0.01997		1020.29	0.00121		738.819	0.31635
1430.56	0.02075		1021.42	0.00106		737.586	0.32882
1432.13	0.01927		1022.55	0.00124		736.354	0.32049
1433.71	0.02198		1023.68	0.00212		735.122	0.32763
1435.28	0.02198		1024.81	0.00153		733.889	0.3126
1436.85	0.02145		1025.94	0.00135		732.656	0.32151
1438.43	0.01953		1027.07	0.00153		731.422	0.31154
1440	0.02006		1028.2	0.000912803		730.189	0.32524
1441.57	0.02067		1029.33	0.00113		728.955	0.32238
1443.14	0.02145		1030.45	0.00183		727.722	0.32308
1444.72	0.02329		1031.58	0.00128		726.487	0.32323
1446.29	0.02224		1032.71	0.00183		725.253	0.31533
1447.86	0.02285		1033.84	0.00128		724.019	0.32491
1449.43	0.02128		1034.97	0.00142		722.784	0.3084
1451	0.02346		1036.1	0.0019		721.549	0.30992
1452.57	0.02416		1037.22	0.00146		720.314	0.32291
1454.14	0.0218		1038.35	0.00142		719.079	0.30955
1455.71	0.02434		1039.48	0.00208		717.843	0.32581
1457.28	0.02329		1040.61	0.00161		716.607	0.31928
1458.85	0.02294		1041.73	0.00219		715.371	0.30961
1460.41	0.0253		1042.86	0.00194		714.135	0.30935
1461.98	0.0239		1043.98	0.0023		712.899	0.31824
1463.55	0.02338		1045.11	0.00172		711.662	0.30776
1465.12	0.02172		1046.24	0.00219		710.425	0.31228
1466.68	0.02285		1047.36	0.00197		709.188	0.30957
1468.25	0.02268		1048.49	0.00259		707.951	0.30373
1469.82	0.02434		1049.62	0.00241		706.713	0.30443
1471.39	0.02294		1050.74	0.00237		705.476	0.30827
1472.95	0.02329		1051.87	0.00259		704.238	0.3219
1474.52	0.02329		1052.99	0.00296		703	0.30721
1476.08	0.02547		1054.12	0.00183		701.761	0.30845
1477.65	0.02687		1055.24	0.00245		700.523	0.30902
1479.21	0.02591		1056.36	0.00219		699.284	0.3266
1480.78	0.02608		1057.49	0.00307		698.045	0.30865
1482.34	0.02783		1058.61	0.00274		696.806	0.31506
1483.91	0.02923		1059.74	0.00281		695.567	0.29277
1485.47	0.0267		1060.86	0.00259		694.327	0.30272
1487.03	0.02591		1061.98	0.00248		693.087	0.30261
1488.6	0.02932		1063.11	0.00245		691.847	0.30739
1490.16	0.02984		1064.23	0.00318		690.607	0.31026
1491.72	0.02696		1065.35	0.00318		689.366	0.2994
1493.28	0.02591		1066.48	0.00267		688.126	0.30499
1494.85	0.02556		1067.6	0.00373		686.885	0.31181
1496.41	0.02399		1068.72	0.00332		685.644	0.30939
1497.97	0.02285		1069.84	0.00347		684.402	0.31171
1499.53	0.0232		1070.97	0.00354		683.161	0.30127
1501.09	0.02224		1072.09	0.00314		681.919	0.296
1502.65	0.02416		1073.21	0.0034		680.677	0.30946
1504.21	0.02381		1074.33	0.0038		679.435	0.31762
1505.77	0.02241		1075.45	0.00347		678.192	0.31547
1507.33	0.02259		1076.57	0.0042		676.95	0.30517
1508.89	0.01953		1077.7	0.00453		675.707	0.30193
1510.45	0.02049		1078.82	0.00416		674.464	0.30195
1512.01	0.02058		1079.94	0.00471		673.221	0.30224
1513.57	0.01796		1081.06	0.00424		671.977	0.29711
1515.12	0.01734		1082.18	0.00453		670.734	0.31137
1516.68	0.02049		1083.3	0.00475		669.49	0.30691
1518.24	0.02067		1084.42	0.00504		668.246	0.30435
1519.8	0.01752		1085.54	0.00577		667.001	0.30722
1521.35	0.01988		1086.66	0.00537		665.757	0.29938
1522.91	0.02163		1087.78	0.00508		664.512	0.29561
1524.47	0.0211		1088.89	0.00588		663.267	0.29766
1526.02	0.0225		1090.01	0.00658		662.022	0.29307
1527.58	0.0204		1091.13	0.00621		660.776	0.29215
1529.13	0.02075		1092.25	0.00628		659.531	0.29217
1530.69	0.01883		1093.37	0.00636		658.285	0.29991
1532.24	0.02032		1094.49	0.00669		657.039	0.28531
1533.8	0.0218		1095.61	0.00628		655.793	0.29683
1535.35	0.01988		1096.72	0.00606		654.546	0.30795
1536.91	0.02005		1097.84	0.00625		653.3	0.29349
1538.46	0.02005		1098.96	0.00705		652.053	0.29635
1540.01	0.01927		1100.08	0.0072		650.806	0.28907
1541.57	0.02119		1101.19	0.00712		649.558	0.30004
1543.12	0.01909		1102.31	0.00767		648.311	0.3052
1544.67	0.02189		1103.43	0.00764		647.063	0.28359
1546.22	0.0211		1104.54	0.00749		645.815	0.29321
1547.78	0.01927		1105.66	0.00786		644.567	0.30025
1549.33	0.01927		1106.78	0.00855		643.318	0.29055
1550.88	0.0211		1107.89	0.00826		642.07	0.30529
1552.43	0.02145		1109.01	0.00866		640.821	0.29329
1553.98	0.02023		1110.12	0.00881		639.572	0.30789
1555.53	0.02337		1111.24	0.00851		638.322	0.29738
1557.08	0.02005		1112.35	0.00899		637.073	0.28903
1558.63	0.02145		1113.47	0.00866		635.823	0.29202
1560.18	0.01953		1114.59	0.00891		634.573	0.2884
1561.73	0.02005		1115.7	0.00939		633.323	0.29463
1563.28	0.02031		1116.81	0.0084		632.073	0.28372
1564.83	0.01743		1117.93	0.00844		630.822	0.29345
1566.38	0.0204		1119.04	0.00859		629.571	0.30008
1567.92	0.0211		1120.16	0.00859		628.32	0.28851
1569.47	0.01944		1121.27	0.00866		627.069	0.30376
1571.02	0.02128		1122.38	0.00881		625.818	0.29744
1572.57	0.0218		1123.5	0.00899		624.566	0.28992
1574.11	0.02154		1124.61	0.00837		623.314	0.30705
1575.66	0.02267		1125.72	0.00837		622.062	0.2944
1577.21	0.0218		1126.84	0.00716		620.81	0.28877
1578.75	0.02154		1127.95	0.00822		619.557	0.31571
1580.3	0.02119		1129.06	0.00647		618.305	0.2911
1581.84	0.02386		1130.17	0.0069		617.052	0.29704
1583.39	0.02287		1131.29	0.00689		615.798	0.30513
1584.93	0.02096		1132.4	0.00659		614.545	0.30057
1586.48	0.02196		1133.51	0.00625		613.291	0.30624
1588.02	0.02438		1134.62	0.00572		612.038	0.29886
1589.57	0.02319		1135.73	0.00569		610.784	0.30843
1591.11	0.02346		1136.85	0.00522		609.529	0.29796
1592.65	0.02228		1137.96	0.00494		608.275	0.30053
1594.2	0.02211		1139.07	0.0048		607.02	0.29625
1595.74	0.02051		1140.18	0.00418		605.765	0.29371
1597.28	0.02186		1141.29	0.00445		604.51	0.29669
1598.82	0.02146		1142.4	0.00435		603.255	0.28972
1600.36	0.01884		1143.51	0.00433		601.999	0.29646
1601.91	0.02037		1144.62	0.00459		600.744	0.29796
1603.45	0.02131		1145.73	0.00449		599.488	0.29932
1604.99	0.0209		1146.84	0.00401		598.231	0.28591
1606.53	0.02364		1147.95	0.00358		596.975	0.30029
1608.07	0.01911		1149.06	0.00354		595.718	0.29696
1609.61	0.02049		1150.17	0.00334		594.461	0.30087
1611.15	0.01968		1151.28	0.00385		593.204	0.29351
1612.69	0.02168		1152.39	0.00382		591.947	0.29312
1614.23	0.02005		1153.49	0.00371		590.69	0.30682
1615.77	0.02019		1154.6	0.00354		589.432	0.30201
1617.31	0.02052		1155.71	0.00376		588.174	0.29801
1618.85	0.02108		1156.82	0.00298		586.916	0.30392
1620.38	0.02002		1157.93	0.00356		585.657	0.29389
1621.92	0.01873		1159.03	0.00338		584.399	0.28239
1623.46	0.01712		1160.14	0.0031		583.14	0.29353
1625	0.01784		1161.25	0.0031		581.881	0.28765
1626.53	0.01921		1162.36	0.0025		580.622	0.30213
1628.07	0.01797		1163.46	0.00232		579.362	0.30081
1629.61	0.01848		1164.57	0.00266		578.102	0.30324
1631.14	0.01636		1165.68	0.0033		576.842	0.30085
1632.68	0.01716		1166.78	0.00324		575.582	0.29043
1634.21	0.01801		1167.89	0.00276		574.322	0.28978
1635.75	0.01804		1169	0.00256		573.061	0.29782
1637.28	0.01533		1170.1	0.00326		571.801	0.29209
1638.82	0.01608		1171.21	0.00267		570.54	0.30883
1640.35	0.01579		1172.31	0.00297		569.278	0.30657
1641.89	0.0165		1173.42	0.00335		568.017	0.29442
1643.42	0.01702		1174.52	0.003		566.755	0.30099
1644.95	0.01721		1175.63	0.00296		565.493	0.30234
1646.49	0.01772		1176.73	0.00285		564.231	0.29661
1648.02	0.01577		1177.84	0.0026		562.969	0.30037
1649.55	0.01522		1178.94	0.00276		561.707	0.29945
1651.08	0.01722		1180.05	0.00293		560.444	0.2984
1652.62	0.01518		1181.15	0.00321		559.181	0.29789
1654.15	0.01442		1182.25	0.00255		557.918	0.30792
1655.68	0.01586		1183.36	0.00257		556.654	0.3054
1657.21	0.0166		1184.46	0.00238		555.391	0.29807
1658.74	0.01701		1185.56	0.00262		554.127	0.29395
1660.27	0.01674		1186.67	0.00269		552.863	0.29811
1661.8	0.0153		1187.77	0.00304		551.598	0.30079
1663.33	0.01489		1188.88	0.0027		550.334	0.30641
1664.86	0.01412		1189.98	0.00292		549.069	0.29909
1666.39	0.01488		1191.08	0.00241		547.804	0.30604
1667.92	0.01503		1192.18	0.00267		546.539	0.31006
1669.45	0.01608		1193.28	0.00247		545.274	0.29848
1670.98	0.01566		1194.39	0.00292		544.008	0.29823
1672.51	0.01544		1195.49	0.00264		542.742	0.30171
1674.03	0.01684		1196.59	0.00285		541.476	0.30719
1675.56	0.01533		1197.69	0.00239		540.21	0.29881
1677.09	0.01595		1198.79	0.00256		538.943	0.30469
1678.62	0.01593		1199.89	0.00263		537.677	0.30151
1680.14	0.01459		1200.99	0.00288		536.41	0.301
1681.67	0.0152		1202.09	0.0027		535.143	0.31286
1683.2	0.01545		1203.2	0.00289		533.875	0.31234
1684.72	0.01505		1204.3	0.00314		532.608	0.30982
1686.25	0.01434		1205.4	0.0026		531.34	0.2992
1687.77	0.01457		1206.5	0.00243		530.072	0.31571
1689.3	0.01537		1207.6	0.00284		528.804	0.3112
1690.82	0.015		1208.69	0.00292		527.535	0.30311
1692.35	0.01247		1209.79	0.00302		526.267	0.30405
1693.87	0.01418		1210.89	0.00239		524.998	0.30925
1695.4	0.01397		1211.99	0.00255		523.729	0.31618
1696.92	0.01272		1213.09	0.00292		522.459	0.31871
1698.44	0.01369		1214.19	0.00303		521.19	0.31434
1699.96	0.01377		1215.29	0.00272		519.92	0.31887
1701.49	0.01134		1216.39	0.00271		518.65	0.32074
1703.01	0.01428		1217.49	0.00261		517.38	0.31664
1704.53	0.01403		1218.58	0.00251		516.109	0.329
1706.05	0.01388		1219.68	0.00256		514.839	0.32371
1707.58	0.01245		1220.78	0.00303		513.568	0.31734
1709.1	0.01399		1221.88	0.00302		512.297	0.31139
1710.62	0.01481		1222.97	0.00218		511.025	0.30981
1712.14	0.01504		1224.07	0.00244		509.754	0.31977
1713.66	0.01428		1225.17	0.00272		508.482	0.31674
1715.18	0.0131		1226.27	0.00289		507.21	0.31423
1716.7	0.01359		1227.36	0.00261		505.938	0.32233
1718.22	0.01268		1228.46	0.00247		504.665	0.32831
1719.74	0.01308		1229.55	0.00214		503.393	0.32196
1721.26	0.01268		1230.65	0.00233		502.12	0.33376
1722.78	0.01285		1231.75	0.00268		500.847	0.3192
1724.29	0.01365		1232.84	0.00201		499.573	0.33233
1725.81	0.01192		1233.94	0.00222		498.3	0.33061
1727.33	0.01279		1235.03	0.00191		497.026	0.33353
1728.85	0.01402		1236.13	0.00257		495.752	0.326
1730.36	0.01353		1237.22	0.00174		494.478	0.32098
1731.88	0.01259		1238.32	0.00229		493.204	0.31544
1733.4	0.01165		1239.41	0.00252		491.929	0.3259
1734.91	0.01235		1240.51	0.00255		490.654	0.33305
1735.52	0.01297		1241.6	0.00211		489.379	0.32659
1737.05	0.01306		1242.52	0.00263		488.104	0.3217
1738.57	0.01559		1243.62	0.0026		486.828	0.34644
1740.09	0.01245		1244.72	0.00227		477.893	0.3461
1741.61	0.0107		1245.82	0.00208		476.616	0.33581
1743.14	0.01481		1246.92	0.00263		475.338	0.32869
1744.66	0.01376		1248.02	0.00227		474.061	0.34216
1746.18	0.01428		1249.12	0.00186		472.783	0.33227
1747.7	0.01236		1250.22	0.00238		471.505	0.33584
1749.22	0.01052		1251.31	0.00194		470.226	0.35141
1750.74	0.01139		1252.41	0.0027		468.947	0.33441
1752.26	0.01297		1253.51	0.00256		467.669	0.3389
1753.78	0.01244		1254.61	0.00285		466.39	0.32309
1755.3	0.01069		1255.71	0.00281		465.11	0.3235
1756.82	0.0148		1256.8	0.00208		463.831	0.35197
1758.34	0.01279		1257.9	0.0023		462.551	0.33274
1759.86	0.01086		1259	0.00263		461.271	0.34
1761.37	0.01453		1260.09	0.00259		459.991	0.3408
1762.89	0.01095		1261.19	0.00234		458.71	0.32816
1764.41	0.01121		1262.29	0.00193		457.43	0.33976
1765.93	0.01383		1263.38	0.00332		456.149	0.33174
1767.44	0.01112		1264.48	0.00303		454.868	0.33859
1768.96	0.01234		1265.58	0.00241		453.587	0.34926
1770.48	0.01427		1266.67	0.00248		452.305	0.33492
1771.99	0.01435		1267.77	0.00255		451.023	0.34111
1773.51	0.01147		1268.86	0.00307		449.741	0.33981
1775.03	0.01077		1269.96	0.00212		448.459	0.34915
1776.54	0.01365		1271.05	0.00277		447.177	0.34206
1778.06	0.01155		1272.15	0.00321		445.894	0.3351
1779.57	0.01181		1273.24	0.00285		444.611	0.34168
1781.09	0.00989		1274.34	0.00318		443.328	0.3501
1782.6	0.0112		1275.43	0.00285		442.045	0.33605
1784.11	0.01207		1276.53	0.00252		440.761	0.34459
1785.63	0.01015		1277.62	0.00285		439.477	0.33724
1787.14	0.01137		1278.71	0.00281		438.193	0.34526
1788.66	0.01172		1279.81	0.00274		436.909	0.34737
1790.17	0.01224		1280.9	0.0027		435.625	0.35539
1791.68	0.01049		1281.99	0.00211		434.34	0.34555
1793.19	0.01268		1283.09	0.0031		433.055	0.35881
1794.71	0.01137		1284.18	0.00281		431.77	0.34595
1796.22	0.01049		1285.27	0.00321		430.485	0.35344
1797.73	0.01259		1286.37	0.00266		429.199	0.35017
1799.24	0.01067		1287.46	0.00241		427.914	0.35148
1800.75	0.0083		1288.55	0.00354		426.628	0.35555
1802.26	0.01189		1289.64	0.00321		425.341	0.35136
1803.77	0.01189		1290.73	0.00314		424.055	0.36631
1805.28	0.01101		1291.83	0.00244		422.768	0.35504
1806.79	0.01162		1292.92	0.00292		421.481	0.3561
1808.3	0.00961		1294.01	0.00259		420.194	0.37667
1809.81	0.0097		1295.1	0.00317		418.907	0.36173
1811.32	0.00891		1296.19	0.00262		417.619	0.36672
1812.83	0.01223		1297.28	0.00262		416.332	0.35965
1814.34	0.00777		1298.37	0.00313		415.044	0.35572
1815.84	0.01074		1299.46	0.00299		413.755	0.35089
1817.35	0.0117		1300.55	0.00248		412.467	0.35704
1818.86	0.01013		1301.64	0.0031		411.178	0.36751
1820.37	0.00821		1302.73	0.00284		409.889	0.37157
1821.87	0.011		1303.82	0.00269		408.6	0.37576
1823.38	0.00917		1304.91	0.00317		407.311	0.36124
1824.89	0.01083		1306	0.00346		406.021	0.37223
1826.39	0.00978		1307.09	0.00277		404.731	0.36438
1827.9	0.00977		1308.18	0.00423		403.441	0.37589
1829.41	0.00995		1309.27	0.0028		402.151	0.35551
1830.91	0.011		1310.36	0.00288		400.861	0.3657
1832.42	0.00986		1311.45	0.00386		399.57	0.36753
1833.92	0.01099		1312.54	0.00368		398.279	0.38268
1835.42	0.00898		1313.62	0.00339		396.988	0.36936
1836.93	0.00968		1314.71	0.00375		395.696	0.37773
1838.43	0.01248		1315.8	0.00375		394.405	0.3819
1839.94	0.00828		1316.89	0.00291		393.113	0.3648
1841.44	0.01038		1317.98	0.00353		391.821	0.36898
1842.94	0.01081		1319.06	0.00375		390.529	0.38399
1844.45	0.00898		1320.15	0.00379		389.236	0.37211
1845.95	0.00968		1321.24	0.00298		387.943	0.37616
1847.45	0.01116		1322.32	0.00434		386.65	0.38998
1848.95	0.01169		1323.41	0.00393		385.357	0.38659
1850.46	0.00994		1324.5	0.00415		384.064	0.37524
1851.96	0.0088		1325.58	0.0039		382.77	0.38867
1853.46	0.01098		1326.67	0.00408		381.476	0.3789
1854.96	0.00985		1327.76	0.00474		380.182	0.37381
1856.46	0.01089		1328.84	0.00426		378.888	0.38437
1857.96	0.01151		1329.93	0.00364		377.593	0.37811
1859.46	0.00923		1331.01	0.00338		376.299	0.38567
1860.96	0.00783		1332.1	0.00397		375.004	0.39426
1862.46	0.01185		1333.18	0.00452		373.708	0.391
1863.96	0.01019		1334.27	0.00452		372.413	0.38501
1865.46	0.0108		1335.35	0.0043		371.117	0.39854
1866.96	0.01133		1336.44	0.00404		369.821	0.39906
1868.45	0.01097		1337.52	0.00313		368.525	0.40478
1869.95	0.01159		1338.61	0.00444		367.229	0.40386
1871.45	0.01097		1339.69	0.00422		365.932	0.38969
1872.95	0.00896		1340.77	0.00474		364.635	0.398
1874.45	0.00992		1341.86	0.00382		363.338	0.3993
1875.94	0.00992		1342.94	0.00466		362.041	0.39721
1877.44	0.00948		1344.02	0.00514		360.744	0.39526
1878.93	0.00905		1345.11	0.00437		359.446	0.39032
1880.43	0.01027		1346.19	0.00481		358.148	0.39798
1881.93	0.00721		1347.27	0.00444		356.85	0.39265
1883.42	0.01376		1348.36	0.00448		355.551	0.4068
1884.92	0.00904		1349.44	0.00536		354.253	0.40187
1886.41	0.00747		1350.52	0.00484		352.954	0.41186
1887.91	0.00799		1351.6	0.00532		351.655	0.39407
1889.4	0.00948		1352.69	0.00503		350.356	0.41392
1890.9	0.0086		1353.77	0.00488		349.056	0.41936
1892.39	0.0086		1354.85	0.00532		347.756	0.40638
1893.88	0.01175		1355.93	0.00517		346.456	0.40067
1895.38	0.00746		1357.01	0.00609		345.156	0.4039
1896.87	0.01113		1358.09	0.00543		343.856	0.4087
1898.36	0.01061		1359.17	0.00499		342.555	0.43708
1899.86	0.00833		1360.26	0.00561		341.254	0.42048
1901.35	0.01305		1361.34	0.00572		339.953	0.41607
1902.84	0.01017		1362.42	0.0055		338.652	0.42565
1904.33	0.01122		1363.5	0.00638		337.35	0.42473
1905.82	0.00929		1364.58	0.00671		336.048	0.43094
1907.31	0.01148		1365.66	0.00612		334.746	0.42523
1908.81	0.00938		1366.74	0.00528		333.444	0.42639
1910.3	0.00981		1367.82	0.00583		332.142	0.4309
1911.79	0.00806		1368.9	0.00524		330.839	0.43025
1913.28	0.00946		1369.97	0.00532		329.536	0.42312
1914.77	0.01095		1371.05	0.00568		328.233	0.43515
1916.26	0.00841		1372.13	0.00564		326.929	0.43009
1917.74	0.00824		1373.21	0.00557		325.626	0.42788
1919.23	0.00981		1374.29	0.00616		324.322	0.44249
1920.72	0.01042		1375.37	0.00583		323.018	0.43575
1922.21	0.00858		1376.45	0.00612		321.714	0.43613
1923.7	0.00902		1377.53	0.00714		320.409	0.444
1925.19	0.00928		1378.6	0.00681		319.104	0.43998
1926.67	0.00788		1379.68	0.00685		317.799	0.4357
1928.16	0.0084		1380.76	0.00725		316.494	0.43388
1929.65	0.00788		1381.84	0.0082		315.189	0.43335
1931.14	0.01076		1382.91	0.00889		313.883	0.45374
1932.62	0.00744		1383.99	0.01006		312.577	0.4505
1934.11	0.00761		1385.07	0.01087		311.271	0.44533
1935.6	0.00683		1386.14	0.01149		309.965	0.4506
1937.08	0.00779		1387.22	0.01321		308.658	0.45007
1938.57	0.00962		1388.3	0.01368		307.351	0.45689
1940.05	0.00857		1389.37	0.01452		306.044	0.45559
1941.54	0.0091		1390.45	0.01525		304.737	0.44732
1943.02	0.01006		1391.53	0.01544		303.429	0.45053
1944.5	0.00857		1392.6	0.01576		302.122	0.45206
1945.99	0.00997		1393.68	0.01602		300.814	0.46017
1947.47	0.00796		1394.75	0.01408		299.505	0.46776
1948.96	0.009		1395.83	0.01273		298.197	0.46465
1950.44	0.00542		1396.9	0.01138		296.888	0.46528
1951.92	0.00787		1397.98	0.01087		295.58	0.46384
1953.4	0.0083		1399.05	0.00948		294.27	0.48276
1954.89	0.00769		1400.13	0.00831		292.961	0.47501
1956.37	0.00848		1401.2	0.00805		291.652	0.49224
1957.85	0.00646		1402.27	0.00681		290.342	0.48553
1959.33	0.00445		1403.35	0.00695		289.032	0.48937
1960.81	0.00812		1404.42	0.00571		287.721	0.48652
1962.29	0.00707		1405.5	0.00608		286.411	0.49023
1963.78	0.00681		1406.57	0.0056		285.1	0.48994
1965.26	0.00751		1407.64	0.00608		283.789	0.50961
1966.74	0.00777		1408.72	0.00589		282.478	0.50122
1968.22	0.00724		1409.79	0.00538		281.167	0.52422
1969.7	0.00777		1410.86	0.0048		279.855	0.5202
1971.18	0.0089		1411.93	0.00403		278.543	0.51876
1972.65	0.00829		1413.01	0.00505		277.231	0.53711
1974.13	0.00759		1414.08	0.00428		275.919	0.53091
1975.61	0.01056		1415.15	0.0045		274.606	0.53846
1977.09	0.01004		1416.22	0.00443		273.294	0.53432
1978.57	0.00916		1417.29	0.00417		271.981	0.54752
1980.05	0.00995		1418.37	0.00432		270.667	0.5575
1981.52	0.01012		1419.44	0.00337		269.354	0.5472
1983	0.00811		1420.51	0.00348		268.04	0.5686
1984.48	0.0068		1421.58	0.00421		266.726	0.56651
1985.95	0.00924		1422.65	0.00352		265.412	0.57841
1987.43	0.00863		1423.72	0.0033		264.098	0.57068
1988.91	0.0061		1424.79	0.00366		262.783	0.56897
1990.38	0.00697		1425.86	0.00388		261.468	0.58394
1991.86	0.0088		1426.93	0.00311		260.153	0.58133
1993.33	0.00775		1428	0.00414		258.838	0.59014
1994.81	0.00732		1429.07	0.00377		257.522	0.57806
1996.28	0.00635		1430.14	0.00348		256.207	0.57776
1997.76	0.00662		1431.21	0.0041		254.891	0.58964
1999.23	0.00801		1432.28	0.00326		253.574	0.60164
2000.71	0.00688		1433.35	0.00286		252.258	0.60365
2002.18	0.00696		1434.42	0.00355		250.941	0.59745
2003.65	0.00679		1435.49	0.00402		249.624	0.58782
2005.13	0.00775		1436.56	0.00318		248.307	0.58637
2006.6	0.01019		1437.62	0.00395		246.99	0.6013
2008.07	0.00766		1438.69	0.00366		245.672	0.59908
2009.54	0.00792		1439.76	0.00289		244.354	0.59546
2011.02	0.00818		1440.83	0.00274		243.036	0.60437
2012.49	0.00678		1441.9	0.00311		241.718	0.59576
2013.96	0.00678		1442.96	0.00311		240.399	0.59124
2015.43	0.00844		1444.03	0.00358		239.081	0.60411
2016.9	0.00791		1445.1	0.00311		237.762	0.58195
2018.37	0.00914		1446.17	0.00315		236.442	0.60058
2019.84	0.00774		1447.23	0.00336		235.123	0.5944
2021.31	0.00538		1448.3	0.00322		233.803	0.58337
2022.78	0.00739		1449.37	0.00362		232.483	0.58563
2024.25	0.00791		1450.43	0.003		231.163	0.59811
2025.72	0.00905		1451.5	0.00391		229.843	0.59424
2027.19	0.0073		1452.57	0.00318		228.522	0.58385
2028.66	0.00616		1453.63	0.00322		227.201	0.57756
2030.13	0.00843		1454.7	0.00267		225.88	0.58288
2031.6	0.0093		1455.76	0.00333		224.559	0.58386
2033.06	0.00703		1456.83	0.00281		223.237	0.58293
2034.53	0.00729		1457.89	0.00289		221.915	0.57714
2036	0.00755		1458.96	0.00296		220.593	0.57736
2037.47	0.00773		1460.03	0.0027		219.271	0.58587
2038.93	0.0065		1461.09	0.00329		217.949	0.56951
2040.4	0.00808		1462.15	0.00252		216.626	0.58336
2041.87	0.00738		1463.22	0.00263		215.303	0.57899
2043.33	0.00659		1464.28	0.00289		213.98	0.58736
2044.8	0.00694		1465.35	0.0023		212.656	0.58516
2046.26	0.00868		1466.41	0.00303		211.333	0.59072
2047.73	0.00868		1467.47	0.00347		210.009	0.59335
2049.19	0.00693		1468.54	0.00296		208.685	0.57064
2050.66	0.00676		1469.6	0.00325		207.36	0.59225
2052.12	0.00754		1470.67	0.00307		206.036	0.58788
2053.59	0.003		1471.73	0.00267		204.711	0.5965
2055.05	0.00868		1472.79	0.00285		203.386	0.5934
2056.51	0.00623		1473.85	0.00307		202.061	0.59679
2057.98	0.0085		1474.92	0.00292		200.735	0.58873
2059.44	0.00964		1475.98	0.00241		199.41	0.59149
2060.9	0.00754		1477.04	0.00332		198.084	0.60201
2062.37	0.00474		1478.1	0.0027		196.757	0.59841
2063.83	0.00754		1479.17	0.00266		195.431	0.60039
2065.29	0.00754		1480.23	0.00285		194.104	0.60111
2066.75	0.0071		1481.29	0.00259		192.777	0.61136
2068.21	0.00552		1482.35	0.00292		191.45	0.61653
2069.68	0.00745		1483.41	0.0031		190.123	0.61152
2071.14	0.0057		1484.47	0.00281		188.795	0.61389
2072.6	0.00666		1485.53	0.00219		187.467	0.61245
2074.06	0.00465		1486.59	0.00259		186.139	0.62561
2075.52	0.00858		1487.66	0.00233		184.811	0.62442
2076.98	0.00674		1488.72	0.00325		183.483	0.6212
2078.44	0.00788		1489.78	0.00252		182.154	0.63169
2079.9	0.00727		1490.84	0.00285		180.825	0.62961
2081.36	0.00648		1491.9	0.00314		179.495	0.63247
2082.81	0.00621		1492.96	0.00299		178.166	0.64321
2084.27	0.00543		1494.01	0.00288		176.836	0.64899
2085.73	0.00779		1495.07	0.00306		175.506	0.65109
2087.19	0.00735		1496.13	0.00328		174.176	0.66739
2088.65	0.00385		1497.19	0.00317		172.846	0.66163
2090.1	0.00831		1498.25	0.00332		171.515	0.65867
2091.56	0.00656		1499.31	0.00288		170.184	0.67508
2093.02	0.00533		1500.37	0.00376		168.853	0.66957
2094.47	0.00682		1501.43	0.00292		167.522	0.68649
2095.93	0.00516		1502.49	0.00248		166.19	0.71012
2097.39	0.00612		1503.54	0.00295		164.858	0.69118
2098.84	0.0083		1504.6	0.00335		163.526	0.70138
2100.3	0.00673		1505.66	0.00273		162.194	0.70726
2101.75	0.00725		1506.72	0.00328		160.862	0.72707
2103.21	0.0076		1507.77	0.00332		159.529	0.71752
2104.66	0.00874		1508.83	0.00277		158.196	0.732
2106.12	0.00655		1509.89	0.0027		156.863	0.73446
2107.57	0.00637		1510.95	0.00346		155.529	0.75146
2109.03	0.0076		1512	0.00335		154.196	0.74962
2110.48	0.00637		1513.06	0.00376		152.862	0.76763
2111.93	0.00663		1514.11	0.00313		151.527	0.77981
2113.39	0.00821		1515.17	0.00372		150.193	0.78379
2114.84	0.0062		1516.23	0.00332		148.858	0.79142
2116.29	0.00567		1517.28	0.00302		147.524	0.79083
2117.75	0.0075		1518.34	0.00313		146.189	0.81412
2119.2	0.00619		1519.4	0.00346		144.853	0.82679
2120.65	0.00663		1520.45	0.00255		143.518	0.82721
2122.1	0.00619		1521.51	0.00324		142.182	0.86058
2123.55	0.00636		1522.56	0.0035		140.846	0.89368
2125	0.00628		1523.62	0.00346		139.51	0.87718
2126.45	0.0075		1524.67	0.00375		138.173	0.8733
2127.91	0.00662		1525.73	0.00368		136.836	0.88393
2129.36	0.00671		1526.78	0.00302		135.499	0.88233
2130.81	0.00855		1527.83	0.00405		134.162	0.89585
2132.26	0.00889		1528.89	0.00419		132.825	0.92727
2133.7	0.00548		1529.94	0.00386		131.487	0.92616
2135.15	0.00645		1531	0.00412		130.149	0.9369
2136.6	0.00723		1532.05	0.00412		128.811	0.92747
2138.05	0.00295		1533.1	0.00357		127.473	0.91704
2139.5	0.0067		1534.16	0.00426		126.134	0.97047
2140.95	0.00522		1535.21	0.00434		124.795	0.98082
2142.4	0.00758		1536.26	0.00361		123.456	0.97453
2143.84	0.0074		1537.31	0.00448		122.117	0.9709
2145.29	0.00845		1538.37	0.00445		120.777	0.9655
2146.74	0.0032		1539.42	0.00434		119.437	1
2148.18	0.00871		1540.47	0.00423		118.097	0.98478
2149.63	0.0067		1541.52	0.00419		116.757	0.99461
2151.08	0.00521		1542.58	0.00459		115.416	0.94267
2152.52	0.00626		1543.63	0.00433		114.076	0.9159
2153.97	0.0067		1544.68	0.00419		112.735	0.89631
2155.42	0.00521		1545.73	0.00463		111.393	0.88641
2156.86	0.00599		1546.78	0.00353		110.052	0.91359
2158.31	0.00687		1547.83	0.00459		108.71	0.91965
2159.75	0.00381		1548.88	0.00506		107.368	0.90145
2161.2	0.00687		1549.93	0.00466		106.026	0.85135
2162.64	0.00809		1550.98	0.00477		104.684	0.84121
2164.08	0.0066		1552.04	0.00481		103.341	0.84501
2165.53	0.00363		1553.09	0.00517		101.998	0.86024
2166.97	0.0052		1554.14	0.00481		100.655	0.8589
2168.41	0.00704		1555.19	0.00601		99.3118	0.86131
2169.86	0.00538		1556.24	0.00459		97.9682	0.87302
2171.3	0.00467		1557.29	0.0047		96.6244	0.88384
2172.74	0.00467		1558.33	0.00499		95.2803	0.88701
2174.18	0.00537		1559.38	0.00462		93.936	0.88993
2175.63	0.00362		1560.43	0.00532		92.5915	0.88243
2177.07	0.00782		1561.48	0.00484		91.2467	0.82904
2178.51	0.00519		1562.53	0.00532		89.9017	0.80438
2179.95	0.00345		1563.58	0.00517		88.5564	0.79666
2181.39	0.00615		1564.63	0.00499		87.211	0.83467
2182.83	0.00231		1565.68	0.00532		85.8652	0.86203
2184.27	0.00502		1566.72	0.00605		84.5193	0.86983
2185.71	0.00641		1567.77	0.00477		83.1731	0.84193
2187.15	0.00563		1568.82	0.00598		81.8266	0.77471
2188.59	0.00257		1569.87	0.00502		80.48	0.71115
2190.03	0.00405		1570.92	0.00426		79.133	0.64673
2191.47	0.00597		1571.96	0.00521		77.7859	0.55004
2192.91	0.00466		1573.01	0.00484		76.4385	0.43837
2194.35	0.00536		1574.06	0.00448		75.0909	0.30409
2195.78	0.00317		1575.1	0.0048		73.743	0.21565
2197.22	0.0051		1576.15	0.0048		72.3949	0.13449
2198.66	0.00361		1577.2	0.00502		71.0466	0.08613
2200.1	0.00649		1578.24	0.00455		69.698	0.05278
2201.53	0.00396		1579.29	0.00506		68.3492	0.03946
2202.97	0.00588		1580.34	0.00447		67.0001	0.02839
2204.41	0.00448		1581.38	0.00436		65.6508	0.02682
2205.84	0.00343		1582.43	0.00502		64.3013	0.01488
2207.28	0.00107		1583.47	0.00462		62.9516	0.00269
2208.72	0.00395		1584.52	0.00436		61.6015	0
2210.15	0.00317		1585.56	0.00429		60.2513	0.00893
2211.59	0.00456		1586.61	0.00499		58.9008	0.01211
2213.02	0.00404		1587.65	0.00447		57.5501	0.00754
2214.46	0.00561		1588.7	0.00371		56.1991	0.01135
2215.89	0.00404		1589.74	0.00411		54.8479	0.00903
2217.32	0.00552		1590.79	0.00407		53.4965	0.01371
2218.76	0.00351		1591.83	0.0036		52.1448	0.00179
2220.19	0.00342		1592.87	0.00436		50.7929	0.01195
2221.63	0.00237		1593.92	0.00374		49.4408	0.01188
2223.06	0.00473		1594.96	0.00447		48.0884	0.00783
2224.49	0.00202		1596.01	0.00462		46.7357	0.00838
2225.92	0.0049		1597.05	0.00378		45.3829	0.0133
2227.36	0.00482		1598.09	0.0048		44.0297	0.01647
2228.79	0.00307		1599.14	0.00443		42.6764	0.01404
2230.22	0.00263		1600.18	0.00392		41.3228	0.01895
2231.65	0.00394		1601.22	0.00429		39.969	0.02088
2233.08	0.00481		1602.26	0.00447		38.6149	0.01383
2234.52	0.00551		1603.31	0.00418		37.2606	0.02348
2235.95	0.00516		1604.35	0.00432		35.9061	0.03287
2237.38	0.00402		1605.39	0.00443		34.5513	0.02508
2238.81	0.00297		1606.43	0.00546		33.1963	0.03671
2240.24	0.00323		1607.47	0.00487		31.841	0.03975
2241.67	0.00402		1608.52	0.0044
2243.09	0.00411		1609.56	0.00502
2244.52	0.00481		1610.6	0.00473
2245.95	0.00279		1611.64	0.00557
2247.38	0.00367		1612.68	0.00586
2248.81	0.00603		1613.72	0.00659
2250.24	0.00332		1614.76	0.00622
2251.67	0.00498		1615.8	0.00564
2253.1	0.00375		1616.84	0.00641
2254.52	0.00541		1617.88	0.00611
2255.95	0.00331		1618.92	0.00677
2257.38	0.00401		1619.96	0.00717
2258.8	0.00392		1621	0.00655
2260.23	0.00462		1622.04	0.00673
2261.66	0.00444		1623.08	0.00651
2263.08	0.00444		1624.12	0.0071
2264.51	0.00348		1625.16	0.00615
2265.93	0.00339		1626.2	0.006
2267.36	0.00628		1627.23	0.00607
2268.78	0.00453		1628.27	0.00637
2270.21	0.00287		1629.31	0.00666
2271.63	0.00435		1630.35	0.00564
2273.06	0.00208		1631.39	0.00498
2274.48	0.00426		1632.43	0.00538
2275.9	0.00531		1633.46	0.00556
2277.33	0.00636		1634.5	0.00531
2278.75	0.004		1635.54	0.0052
2280.17	0.00435		1636.57	0.00534
2281.6	0.0026		1637.61	0.00563
2283.02	0.00539		1638.65	0.0053
2284.44	0.00609		1639.69	0.00516
2285.86	0.00373		1640.72	0.0053
2287.28	0.00539		1641.76	0.00465
2288.7	0.00355		1642.79	0.00549
2290.12	0.00408		1643.83	0.00432
2291.55	0.00381		1644.87	0.00549
2292.97	0.00408		1645.9	0.00512
2294.39	0.0039		1646.94	0.00476
2295.81	0.00547		1647.97	0.00541
2297.23	0.00407		1649.01	0.00454
2298.65	0.00337		1650.04	0.00512
2300.06	0.00416		1651.08	0.00443
2301.48	0.0032		1652.11	0.00457
2302.9	0.0025		1653.15	0.00446
2304.32	0.00486		1654.18	0.00442
2305.74	0.00319		1655.22	0.00468
2307.16	0.00512		1656.25	0.00505
2308.57	0.0059		1657.28	0.00486
2309.99	0.00302		1658.32	0.00431
2311.41	0.00468		1659.35	0.00428
2312.82	0.00476		1660.38	0.00395
2314.24	0.00432		1661.42	0.00472
2315.66	0.00467		1662.45	0.00431
2317.07	0.00161		1663.48	0.00358
2318.49	0.00319		1664.52	0.00398
2319.91	0.00345		1665.55	0.00395
2321.32	0.00423		1666.58	0.00314
2322.74	0.00519		1667.61	0.00391
2324.15	0.00353		1668.64	0.00311
2325.57	0.00257		1669.68	0.00428
2326.98	0.00641		1670.71	0.00365
2328.39	0.00388		1671.74	0.00428
2329.81	0.0065		1672.77	0.00395
2331.22	0.00414		1673.8	0.00369
2332.64	0.00361		1674.83	0.00391
2334.05	0.00213		1675.87	0.00373
2335.46	0.00318		1676.9	0.00314
2336.87	0.00274		1677.93	0.0027
2338.28	0.00326		1678.96	0.00402
2339.7	0.00108		1679.99	0.00358
2341.11	0.00326		1681.02	0.00336
2342.52	0.00378		1682.05	0.00314
2343.93	0.00133		1683.08	0.00362
2345.34	0.00291		1684.11	0.00431
2346.75	0.00264		1685.14	0.00303
2348.16	0.00221		1686.17	0.00394
2349.57	0.00387		1687.2	0.00288
2350.98	0.00439		1688.22	0.00361
2352.39	0.00308		1689.25	0.00383
2353.8	0.00124		1690.28	0.00358
2355.21	0.00412		1691.31	0.00332
2356.62	0.0029		1692.34	0.00347
2358.03	0.0029		1693.37	0.00281
2359.44	0.00202		1694.4	0.00343
2360.85	0.00342		1695.42	0.00314
2362.25	0.0029		1696.45	0.00325
2363.66	0.00386		1697.48	0.00339
2365.07	0.00473		1698.51	0.00325
2366.48	0.00351		1699.53	0.00336
2367.88	0.0049		1700.56	0.00347
2369.29	0.00211		1701.59	0.00339
2370.7	0.00446		1702.61	0.00336
2372.1	0.0049		1703.64	0.00299
2373.51	0.00333		1704.67	0.00394
2374.91	0.00289		1705.69	0.00306
2376.32	0.00236		1706.72	0.00357
2377.72	0.00472		1707.75	0.00299
2379.13	0.00428		1708.77	0.00409
2380.53	0.00271		1709.8	0.00427
2381.94	0.00516		1710.82	0.00383
2383.34	0.00341		1711.85	0.00321
2384.75	0.00297		1712.87	0.00357
2386.15	0.00288		1713.9	0.00332
2387.55	0.00306		1714.92	0.00321
2388.96	0.00402		1715.95	0.00339
2390.36	0.0034		1716.97	0.00317
2391.76	0.00576		1718	0.00397
2393.16	0.00428		1719.02	0.00449
2394.57	0.00349		1720.05	0.00321
2395.97	0.00463		1721.07	0.00357
2397.37	0.00419		1722.09	0.00383
2398.77	0.00401		1723.12	0.00379
2400.17	0.00672		1724.14	0.00368
2401.57	0.00253		1725.16	0.0035
2402.97	0.0027		1726.19	0.00383
2404.37	0.00497		1727.21	0.00364
2405.77	0.00314		1728.23	0.00372
2407.17	0.00331		1729.26	0.00299
2408.57	0.00558		1730.28	0.0028
2409.97	0.00453		1731.3	0.00416
2411.37	0.00515		1732.32	0.00383
2412.77	0.00646		1733.34	0.00346
2414.17	0.00392		1734.37	0.00404
2415.57	0.00497		1735.39	0.00266
2416.97	0.00322		1736.41	0.00357
2418.36	0.00357		1737.43	0.00357
2419.76	0.00401		1738.45	0.00382
2421.16	0.00165		1739.47	0.0035
2422.55	0.00506		1740.49	0.00335
2423.95	0.00567		1741.51	0.00328
2425.35	0.0047		1742.54	0.00309
2426.74	0.00392		1743.55	0.00342
2428.14	0.00366		1744.58	0.00207
2429.54	0.00409		1745.6	0.00254
2430.93	0.00531		1746.62	0.00265
2432.33	0.00339		1747.63	0.00298
2433.72	0.00365		1748.65	0.00317
2435.11	0.00322		1749.67	0.00335
2436.51	0.0047		1750.69	0.00302
2437.9	0.00365		1751.71	0.00298
2439.3	0.00321		1752.73	0.00276
2440.69	0.00426		1753.75	0.0032
2442.09	0.00522		1754.77	0.00327
2443.48	0.00278		1755.79	0.00243
2444.87	0.0054		1756.81	0.00276
2446.26	0.00199		1757.82	0.0028
2447.66	0.00426		1758.84	0.0028
2449.05	0.0054		1759.86	0.00272
2450.44	0.0033		1760.88	0.00269
2451.83	0.00452		1761.9	0.00309
2453.22	0.00382		1762.91	0.00294
2454.62	0.00531		1763.93	0.00298
2456.01	0.00199		1764.95	0.00291
2457.4	0.00522		1765.96	0.00349
2458.79	0.00705		1766.98	0.00294
2460.18	0.00356		1768	0.00261
2461.57	0.00469		1769.01	0.00334
2462.96	0.00749		1770.03	0.0028
2464.35	0.00487		1771.05	0.00272
2465.74	0.00495		1772.06	0.00287
2467.13	0.0039		1773.08	0.00367
2468.51	0.00434		1774.09	0.00221
2469.9	0.00487		1775.11	0.00316
2471.29	0.00565		1776.12	0.00305
2472.68	0.00513		1777.14	0.0032
2474.07	0.00137		1778.15	0.00283
2475.45	0.00609		1779.17	0.00247
2476.84	0.00565		1780.18	0.00298
2478.23	0.00495		1781.2	0.00342
2479.62	0.00329		1782.21	0.00268
2481	0.00373		1783.23	0.00309
2482.39	0.00425		1784.24	0.00301
2483.77	0.00425		1785.25	0.00283
2485.16	0.0046		1786.27	0.00327
2486.55	0.00407		1787.28	0.0029
2487.93	0.00477		1788.3	0.0033
2489.32	0.006		1789.31	0.00279
2490.7	0.00573		1790.32	0.00283
2492.08	0.0039		1791.33	0.00349
2493.47	0.00241		1792.35	0.00319
2494.85	0.00669		1793.36	0.00294
2496.24	0.00669		1794.37	0.00305
2497.62	0.00529		1795.38	0.00305
2499	0.00407		1796.4	0.00297
2500.39	0.00573		1797.41	0.00272
2501.77	0.00442		1798.42	0.00268
2503.15	0.00748		1799.43	0.00327
2504.53	0.00424		1800.44	0.00275
2505.92	0.00407		1801.46	0.00301
2507.3	0.00459		1802.47	0.0025
2508.68	0.00485		1803.48	0.00319
2510.06	0.00284		1804.49	0.00308
2511.44	0.00625		1805.5	0.00345
2512.82	0.00363		1806.51	0.00297
2514.2	0.00485		1807.52	0.00272
2515.58	0.00345		1808.53	0.00308
2516.96	0.0045		1809.54	0.00337
2518.34	0.00389		1810.55	0.00319
2519.72	0.00616		1811.56	0.0022
2521.1	0.00459		1812.57	0.00271
2522.48	0.00362		1813.58	0.00286
2523.86	0.00633		1814.59	0.00268
2525.24	0.00555		1815.6	0.00279
2526.62	0.00476		1816.61	0.0026
2527.99	0.00345		1817.62	0.00271
2529.37	0.00354		1818.63	0.00235
2530.75	0.0045		1819.63	0.00301
2532.13	0.00441		1820.64	0.00235
2533.5	0.00572		1821.65	0.00322
2534.88	0.00423		1822.66	0.00216
2536.26	0.00659		1823.67	0.00304
2537.63	0.00362		1824.67	0.00322
2539.01	0.00371		1825.68	0.00308
2540.39	0.00379		1826.69	0.00268
2541.76	0.00484		1827.7	0.00279
2543.14	0.00283		1828.7	0.00352
2544.51	0.00362		1829.71	0.00194
2545.89	0.00292		1830.72	0.00205
2547.26	0.00353		1831.72	0.00253
2548.64	0.00633		1832.73	0.00238
2550.01	0.0037		1833.74	0.00246
2551.38	0.00519		1834.74	0.00289
2552.76	0.0051		1835.75	0.00271
2554.13	0.00388		1836.76	0.00311
2555.5	0.00562		1837.76	0.00271
2556.88	0.00335		1838.77	0.00344
2558.25	0.00554		1839.77	0.00315
2559.62	0.00484		1840.78	0.00308
2560.99	0.00536		1841.78	0.00278
2562.36	0.00431		1842.79	0.00231
2563.74	0.00457		1843.79	0.00282
2565.11	0.00623		1844.8	0.00282
2566.48	0.00309		1845.8	0.00264
2567.85	0.00527		1846.81	0.00289
2569.22	0.00361		1847.81	0.00304
2570.59	0.00396		1848.81	0.00256
2571.96	0.00536		1849.82	0.00296
2573.33	0.00544		1850.82	0.00267
2574.7	0.00335		1851.82	0.0034
2576.07	0.00378		1852.83	0.00395
2577.44	0.0071		1853.83	0.00362
2578.81	0.00535		1854.84	0.0026
2580.18	0.00579		1855.84	0.00307
2581.55	0.00396		1856.84	0.00274
2582.91	0.00553		1857.84	0.00234
2584.28	0.00168		1858.85	0.00263
2585.65	0.00422		1859.85	0.00366
2587.02	0.00177		1860.85	0.00355
2588.38	0.00422		1861.85	0.00318
2589.75	0.00456		1862.85	0.00234
2591.12	0.00596		1863.86	0.00329
2592.48	0.00404		1864.86	0.00271
2593.85	0.00229		1865.86	0.00318
2595.22	0.0036		1866.86	0.00351
2596.58	0.00605		1867.86	0.00362
2597.95	0.00395		1868.86	0.00274
2599.31	0.00491		1869.86	0.00329
2600.68	0.00264		1870.86	0.00369
2602.04	0.005		1871.86	0.00347
2603.41	0.00133		1872.86	0.00376
2604.77	0.00325		1873.86	0.00398
2606.14	0.005		1874.86	0.00471
2607.5	0.0022		1875.86	0.00391
2608.86	0.0036		1876.86	0.00336
2610.23	0.00325		1877.86	0.00358
2611.59	0.00377		1878.86	0.00329
2612.95	0.00368		1879.86	0.00358
2614.31	0.00106		1880.86	0.00351
2615.68	0.00255		1881.86	0.00351
2617.04	0.00307		1882.86	0.00332
2618.4	0.00316		1883.86	0.00362
2619.76	0.00316		1884.86	0.00329
2621.12	0.00368		1885.85	0.00277
2622.49	0.00324		1886.85	0.00372
2623.85	0.00377		1887.85	0.00288
2625.21	0.00403		1888.85	0.00303
2626.57	0.00359		1889.85	0.00274
2627.93	0.00359		1890.84	0.00296
2629.29	0.00455		1891.84	0.0019
2630.65	0.00272		1892.84	0.00263
2632.01	0.00368		1893.83	0.00281
2633.37	0.00472		1894.83	0.00285
2634.73	0.00254		1895.83	0.00296
2636.08	0.00411		1896.83	0.00296
2637.44	0.00367		1897.82	0.00303
2638.8	0.0021		1898.82	0.00281
2640.16	0.00402		1899.81	0.00266
2641.52	0.00175		1900.81	0.00328
2642.87	0.000614067		1901.81	0.00281
2644.23	0.00525		1902.8	0.00219
2645.59	0.00289		1903.8	0.00288
2646.94	0.00219		1904.79	0.00325
2648.3	0.00385		1905.79	0.0035
2649.66	0		1906.78	0.00295
2651.01	0.00612		1907.78	0.00233
2652.37	0.00166		1908.77	0.0031
2653.73	0.00218		1909.77	0.00328
2655.08	0.00236		1910.76	0.0035
2656.44	0.00148		1911.76	0.00244
2657.79	0.00227		1912.75	0.00215
2659.15	0.00419		1913.74	0.0027
2660.5	0.00349		1914.74	0.00284
2661.85	0.00323		1915.73	0.00262
2663.21	0.00498		1916.73	0.00244
2664.56	0.00297		1917.72	0.00302
2665.91	0.00576		1918.71	0.00288
2667.27	0.002		1919.7	0.00273
2668.62	0.00366		1920.7	0.00262
2669.97	0.00463		1921.69	0.00259
2671.32	0.00288		1922.68	0.00269
2672.68	0.00462		1923.67	0.00258
2674.03	0.00506		1924.67	0.00302
2675.38	0.00191		1925.66	0.002
2676.73	0.00305		1926.65	0.00222
2678.08	0.00419		1927.64	0.00255
2679.44	0.00689		1928.64	0.00295
2680.79	0.00506		1929.63	0.00258
2682.14	0.00209		1930.62	0.00269
2683.49	0.00348		1931.61	0.00214
2684.84	0.00392		1932.6	0.00306
2686.19	0.00418		1933.59	0.00174
2687.54	0.00401		1934.58	0.00233
2688.88	0.00532		1935.57	0.00222
2690.23	0.00479		1936.56	0.00196
2691.58	0.00593		1937.55	0.00225
2692.93	0.00479		1938.54	0.00211
2694.28	0.00427		1939.53	0.00222
2695.63	0.00366		1940.52	0.00273
2696.97	0.00601		1941.51	0.00317
2698.32	0.00444		1942.5	0.00236
2699.67	0.00243		1943.49	0.00236
2701.02	0.00357		1944.48	0.00342
2702.36	0.00505		1945.47	0.00207
2703.71	0.00357		1946.46	0.00273
2705.06	0.00619		1947.45	0.00291
2706.4	0.00217		1948.44	0.00295
2707.75	0.00488		1949.42	0.00273
2709.1	0.00339		1950.41	0.00232
2710.44	0.00531		1951.4	0.00287
2711.79	0.00374		1952.39	0.00305
2713.13	0.00391		1953.38	0.0024
2714.48	0.00505		1954.36	0.00258
2715.82	0.00601		1955.35	0.00305
2717.16	0.00269		1956.34	0.00272
2718.51	0.00356		1957.33	0.00232
2719.85	0.00478		1958.31	0.00221
2721.2	0.00356		1959.3	0.00335
2722.54	0.00592		1960.29	0.00236
2723.88	0.00531		1961.28	0.0028
2725.22	0.00504		1962.26	0.00298
2726.57	0.00417		1963.25	0.00203
2727.91	0.00303		1964.23	0.00356
2729.25	0.00233		1965.22	0.0021
2730.59	0.00277		1966.21	0.00247
2731.94	0.00478		1967.19	0.00258
2733.28	0.00539		1968.18	0.00269
2734.62	0.00321		1969.16	0.00298
2735.96	0.00688		1970.15	0.00203
2737.3	0.00224		1971.13	0.00228
2738.64	0.00312		1972.12	0.00221
2739.98	0.00521		1973.1	0.0025
2741.32	0.00399		1974.09	0.00298
2742.66	0.00539		1975.07	0.00261
2744	0.0053		1976.06	0.00247
2745.34	0.00609		1977.04	0.00312
2746.68	0.00338		1978.02	0.00217
2748.02	0.00521		1979.01	0.00261
2749.35	0.00626		1979.99	0.00265
2750.69	0.00163		1980.98	0.0025
2752.03	0.00451		1981.96	0.00294
2753.37	0.00399		1982.94	0.00294
2754.71	0.00434		1983.93	0.0029
2756.05	0.0053		1984.91	0.0025
2757.38	0.0053		1985.89	0.00206
2758.72	0.00416		1986.87	0.00287
2760.06	0.00634		1987.86	0.00316
2761.39	0.00556		1988.84	0.00261
2762.73	0.00661		1989.82	0.00312
2764.06	0.00416		1990.8	0.0025
2765.4	0.00293		1991.79	0.00228
2766.74	0.0025		1992.77	0.00316
2768.07	0.00101		1993.75	0.0025
2769.41	0.00442		1994.73	0.00221
2770.74	0.00442		1995.71	0.00224
2772.07	0.00538		1996.69	0.00272
2773.41	0.00136		1997.67	0.00319
2774.74	0.00616		1998.66	0.00253
2776.08	0.00477		1999.64	0.00242
2777.41	0.00433		2000.62	0.00261
2778.74	0.00494		2001.6	0.00224
2780.08	0.00337		2002.58	0.0022
2781.41	0.00371		2003.56	0.00228
2782.74	0.00371		2004.54	0.00315
2784.07	0.00529		2005.52	0.00239
2785.41	0.00398		2006.5	0.00246
2786.74	0.00633		2007.48	0.0029
2788.07	0.00397		2008.46	0.00191
2789.4	0.00563		2009.44	0.00268
2790.73	0.00432		2010.41	0.00173
2792.06	0.00275		2011.39	0.0025
2793.39	0.00607		2012.37	0.00275
2794.73	0.00677		2013.35	0.00279
2796.06	0.00537		2014.33	0.00264
2797.39	0.00458		2015.31	0.00297
2798.72	0.00563		2016.29	0.00227
2800.04	0.00449		2017.26	0.00235
2801.38	0.00476		2018.24	0.0029
2802.7	0.00327		2019.22	0.00293
2804.03	0.00546		2020.2	0.00242
2805.36	0.00545		2021.17	0.00301
2806.69	0.00423		2022.15	0.0026
2808.02	0.00528		2023.13	0.00304
2809.35	0.00659		2024.11	0.00257
2810.67	0.00703		2025.08	0.00249
2812	0.00659		2026.06	0.00249
2813.33	0.00484		2027.04	0.00326
2814.66	0.00545		2028.01	0.00253
2815.98	0.00615		2028.99	0.00362
2817.31	0.00536		2029.96	0.00278
2818.63	0.00781		2030.94	0.00227
2819.96	0.00921		2031.92	0.00304
2821.29	0.00798		2032.89	0.00234
2822.61	0.00772		2033.87	0.00275
2823.94	0.00781		2034.84	0.003
2825.26	0.00886		2035.82	0.00249
2826.59	0.01174		2036.79	0.00278
2827.91	0.01637		2037.77	0.00227
2829.24	0.01384		2038.74	0.00238
2830.56	0.01733		2039.72	0.00169
2831.89	0.01786		2040.69	0.00271
2833.21	0.01759		2041.67	0.00307
2834.53	0.01532		2042.64	0.00285
2835.85	0.01287		2043.61	0.003
2837.18	0.01008		2044.59	0.0026
2838.5	0.01077		2045.56	0.00256
2839.82	0.00999		2046.53	0.00263
2841.15	0.01112		2047.51	0.00249
2842.47	0.00929		2048.48	0.00234
2843.79	0.00754		2049.45	0.00234
2845.11	0.00745		2050.43	0.00263
2846.43	0.00684		2051.4	0.00241
2847.75	0.0057		2052.37	0.00238
2849.07	0.00658		2053.35	0.00267
2850.4	0.01016		2054.32	0.00289
2851.72	0.00535		2055.29	0.00205
2853.04	0.00509		2056.26	0.00314
2854.36	0.00762		2057.23	0.00256
2855.68	0.00928		2058.21	0.00256
2857	0.00753		2059.18	0.00263
2858.31	0.00692		2060.15	0.00314
2859.63	0.0078		2061.12	0.0026
2860.95	0.00893		2062.09	0.0027
2862.27	0.00727		2063.06	0.00263
2863.59	0.00753		2064.03	0.00289
2864.91	0.00657		2065	0.00241
2866.23	0.00832		2065.97	0.00285
2867.54	0.00683		2066.95	0.00208
2868.86	0.00639		2067.91	0.00311
2870.18	0.00648		2068.89	0.00234
2871.49	0.00945		2069.86	0.00318
2872.81	0.00963		2070.82	0.00292
2874.13	0.00709		2071.79	0.00307
2875.44	0.0084		2072.76	0.00332
2876.76	0.007		2073.73	0.00285
2878.08	0.00858		2074.7	0.00219
2879.39	0.01111		2075.67	0.0031
2880.71	0.00814		2076.64	0.00274
2882.02	0.01076		2077.61	0.00248
2883.34	0.00945		2078.58	0.00431
2884.65	0.01137		2079.55	0.00313
2885.97	0.01041		2080.51	0.00336
2887.28	0.01653		2081.48	0.00274
2888.59	0.01469		2082.45	0.00285
2889.91	0.01504		2083.42	0.00263
2891.22	0.01618		2084.39	0.00307
2892.54	0.01635		2085.35	0.00281
2893.85	0.01906		2086.32	0.00332
2895.16	0.02014		2087.29	0.00248
2896.47	0.02321		2088.26	0.00277
2897.79	0.027		2089.22	0.00332
2899.1	0.02624		2090.19	0.00277
2900.41	0.03		2091.16	0.0032
2901.72	0.02934		2092.12	0.00337
2903.03	0.03033		2093.09	0.00262
2904.34	0.02492		2094.06	0.00295
2905.65	0.02931		2095.02	0.00271
2906.97	0.02799		2095.99	0.00288
2908.28	0.02752		2096.95	0.00306
2909.59	0.02568		2097.92	0.00299
2910.9	0.02374		2098.89	0.00249
2912.21	0.01986		2099.85	0.00309
2913.52	0.01919		2100.82	0.00303
2914.82	0.02103		2101.78	0.00292
2916.13	0.01602		2102.75	0.0032
2917.44	0.0158		2103.71	0.00337
2918.75	0.01235		2104.68	0.00275
2920.06	0.01385		2105.64	0.00303
2921.37	0.0132		2106.6	0.00326
2922.68	0.01168		2107.57	0.00284
2923.98	0.01131		2108.53	0.00252
2925.29	0.01223		2109.5	0.00229
2926.6	0.00973		2110.46	0.00308
2927.9	0.01203		2111.42	0.00259
2929.21	0.01095		2112.39	0.00238
2930.52	0.01163		2113.35	0.00296
2931.82	0.00875		2114.31	0.00298
2933.13	0.01262		2115.28	0.0032
2934.44	0.01156		2116.24	0.00285
2935.74	0.01348		2117.2	0.00286
2937.05	0.01191		2118.16	0.00266
2938.35	0.01377		2119.13	0.00292
2939.66	0.0125		2120.09	0.00321
2940.96	0.01288		2121.05	0.00265
2942.27	0.01319		2122.01	0.00249
2943.57	0.01458		2122.98	0.00286
2944.88	0.01506		2123.94	0.00297
2946.18	0.01502		2124.9	0.00319
2947.48	0.01672		2125.86	0.00271
2948.79	0.01633		2126.82	0.00283
2950.09	0.01745		2127.78	0.00267
2951.39	0.01922		2128.74	0.00323
2952.7	0.01928		2129.7	0.00302
2954	0.01886		2130.66	0.00299
2955.3	0.02118		2131.63	0.00288
2956.6	0.02357		2132.59	0.00293
2957.9	0.02524		2133.55	0.0034
2959.21	0.0263		2134.51	0.00274
2960.51	0.02916		2135.47	0.00269
2961.81	0.03296		2136.43	0.00322
2963.11	0.03633		2137.39	0.00266
2964.41	0.04086		2138.34	0.0026
2965.71	0.05014		2139.3	0.00294
2967.01	0.06225		2140.26	0.00292
2968.31	0.0798		2141.22	0.00322
2969.61	0.10671		2142.18	0.00325
2970.91	0.13374		2143.14	0.00269
2972.21	0.14837		2144.1	0.00287
2973.51	0.14562		2145.06	0.00291
2974.81	0.12273		2146.02	0.00325
2976.1	0.08939		2146.97	0.00306
2977.4	0.06658		2147.93	0.00268
2978.7	0.05062		2148.89	0.00289
2980	0.03775		2149.85	0.00308
2981.3	0.02927		2150.8	0.00275
2982.59	0.02443		2151.76	0.00306
2983.89	0.01949		2152.72	0.00265
2985.19	0.01766		2153.68	0.00271
2986.49	0.01675		2154.63	0.003
2987.78	0.01708		2155.59	0.00316
2989.08	0.01608		2156.55	0.00304
2990.37	0.01444		2157.5	0.00312
2991.67	0.01308		2158.46	0.00314
2992.97	0.01398		2159.42	0.00261
2994.26	0.01402		2160.37	0.00323
2995.56	0.0138		2161.33	0.00286
2996.85	0.01449		2162.28	0.0032
2998.15	0.01267		2163.24	0.00311
2999.44	0.01307		2164.2	0.00322
3000.73	0.0114		2165.15	0.00326
3002.03	0.01237		2166.11	0.00323
3003.32	0.01257		2167.06	0.00275
3004.62	0.0131		2168.02	0.00321
3005.91	0.01206		2168.97	0.00343
3007.2	0.0118		2169.93	0.00307
3008.5	0.01043		2170.88	0.00329
3009.79	0.0129		2171.84	0.00345
3011.08	0.01181		2172.79	0.00331
3012.37	0.01416		2173.74	0.00421
3013.67	0.01281		2174.7	0.0034
3014.96	0.01224		2175.65	0.00356
3016.25	0.01228		2176.6	0.00374
3017.54	0.01373		2177.56	0.00316
3018.83	0.01592		2178.51	0.00299
3020.12	0.0148		2179.47	0.00314
3021.41	0.01569		2180.42	0.00279
3022.7	0.01213		2181.37	0.00327
3023.99	0.01362		2182.32	0.00333
3025.28	0.01443		2183.28	0.00374
3026.57	0.01771		2184.23	0.0035
3027.86	0.01531		2185.18	0.00335
3029.11	0.0148		2186.13	0.00282
3030.41	0.01611		2186.18	0.0028
3031.7	0.01454		2187.14	0.00386
3033	0.01874		2188.09	0.00298
3034.29	0.01882		2189.05	0.00327
3035.59	0.01943		2190.01	0.00324
3036.88	0.02127		2190.96	0.00397
3038.17	0.02022		2191.92	0.0036
3039.47	0.01961		2192.88	0.00294
3040.76	0.02127		2193.83	0.00335
3042.05	0.02048		2194.79	0.00302
3043.35	0.02109		2195.74	0.00316
3044.64	0.0182		2196.7	0.00313
3045.93	0.021		2197.65	0.0028
3047.22	0.01986		2198.61	0.00338
3048.52	0.01986		2199.56	0.0032
3049.81	0.0182		2200.52	0.00276
3051.1	0.01838		2201.47	0.00327
3052.39	0.02047		2202.43	0.0032
3053.68	0.0147		2203.38	0.0032
3054.97	0.02213		2204.34	0.00334
3056.26	0.0154		2205.29	0.00364
3057.55	0.0182		2206.25	0.00353
3058.84	0.01697		2207.2	0.00371
3060.13	0.01741		2208.15	0.0032
3061.42	0.01706		2209.11	0.00279
3062.71	0.01854		2210.06	0.004
3064	0.01496		2211.02	0.00287
3065.29	0.01592		2211.97	0.00342
3066.58	0.01749		2212.92	0.00349
3067.87	0.01601		2213.88	0.00272
3069.16	0.0167		2214.83	0.00316
3070.45	0.01697		2215.78	0.00272
3071.73	0.0153		2216.73	0.00363
3073.02	0.0153		2217.69	0.00283
3074.31	0.01425		2218.64	0.00422
3075.6	0.01688		2219.59	0.00312
3076.88	0.01775		2220.54	0.00316
3078.17	0.01513		2221.49	0.00327
3079.46	0.01871		2222.45	0.00309
3080.74	0.01713		2223.4	0.0029
3082.03	0.01678		2224.35	0.00323
3083.32	0.01643		2225.3	0.00349
3084.6	0.01757		2226.25	0.00323
3085.89	0.02028		2227.2	0.00341
3087.17	0.01905		2228.15	0.00418
3088.46	0.01739		2229.1	0.00356
3089.74	0.01975		2230.06	0.00297
3091.03	0.01792		2231.01	0.00334
3092.31	0.01774		2231.96	0.0036
3093.6	0.01818		2232.91	0.00418
3094.88	0.02106		2233.86	0.00359
3096.17	0.01914		2234.81	0.00352
[truncated: 1,478 more rows]

## Sheet: Fig. 4k
MAPbCl3					FAPbBr3					MAPbI3
Wavelength (nm)	Absorbance (abs. u.)	Wavelength (nm)	Normalized PL intensity		Wavelength (nm)	Absorbance (abs. u.)	Wavelength (nm)	Normalized PL intensity		Wavelength (nm)	Absorbance (abs. u.)	Wavelength (nm)	Normalized PL intensity
359.999	0.83213	330.034	0.000654185		400	-0.00746	400	0		400	-0.45795	400	0
360.103	0.81362	330.087	0.00108		400.101	0.01752	400.101	0.11587		400.101	-0.31445	400.101	0.04249
360.207	0.8377	330.14	0.00108		400.202	0.10325	400.202	0.11534		400.202	-0.25979	400.202	0.04233
360.31	0.82396	330.194	0.00113		400.303	0.28232	400.303	0.11604		400.303	-0.88865	400.303	0.04164
360.414	0.82734	330.247	0.00118		400.404	0.34348	400.404	0.11554		400.404	-2.5034	400.404	0.04176
360.518	0.81786	330.3	0.00118		400.505	0.17732	400.505	0.11542		400.505	-0.86267	400.505	0.04244
360.622	0.81707	330.354	0.00113		400.606	0.35308	400.606	0.11651		400.606	0.23253	400.606	0.04249
360.725	0.83217	330.407	0.000967916		400.707	0.42349	400.707	0.11695		400.707	0.53811	400.707	0.04213
360.829	0.83826	330.46	0.000913768		400.808	0.34931	400.808	0.11541		400.808	0.50043	400.808	0.04216
360.933	0.83761	330.513	0.00107		400.909	0.15205	400.909	0.11432		400.909	0.24154	400.909	0.04219
361.037	0.83806	330.567	0.00124		401.01	-0.42943	401.01	0.11485		401.01	-0.04845	401.01	0.04221
361.14	0.8145	330.62	0.00118		401.111	-0.2892	401.111	0.11589		401.111	-0.59717	401.111	0.0421
361.244	0.82927	330.673	0.00113		401.212	-0.35792	401.212	0.11545		401.212	-0.39947	401.212	0.04189
361.348	0.82624	330.727	0.00118		401.313	-0.03791	401.313	0.11563		401.313	0.33852	401.313	0.04165
361.452	0.84135	330.78	0.00102		401.414	0.22917	401.414	0.11631		401.414	0.34867	401.414	0.04185
361.555	0.84211	330.833	0.00107		401.515	0.26878	401.515	0.11642		401.515	0.39929	401.515	0.04228
361.659	0.82333	330.887	0.00113		401.616	0.22001	401.616	0.11621		401.616	0.40566	401.616	0.04243
361.763	0.84307	330.94	0.00113		401.717	0.24771	401.717	0.11646		401.717	0.23517	401.717	0.04214
361.867	0.82781	330.993	0.000960481		401.819	0.08982	401.819	0.11689		401.819	-0.0731	401.819	0.04186
361.97	0.84032	331.047	0.00107		401.92	0.13561	401.92	0.11647		401.92	-0.36781	401.92	0.04208
362.074	0.81701	331.1	0.00107		402.021	0.36894	402.021	0.11568		402.021	-0.91383	402.021	0.04271
362.178	0.82671	331.153	0.00107		402.122	0.26833	402.122	0.11649		402.122	-3	402.122	0.04256
362.282	0.83019	331.207	0.00101		402.223	0.32904	402.223	0.11695		402.223	-4.3503	402.223	0.04221
362.385	0.81701	331.26	0.000845218		402.324	0.33774	402.324	0.11669		402.324	-2.50746	402.324	0.04248
362.489	0.82488	331.313	0.00118		402.425	0.01362	402.425	0.11794		402.425	-0.3764	402.425	0.04299
362.593	0.83871	331.367	0.00118		402.526	-0.06086	402.526	0.11815		402.526	0.25653	402.526	0.04302
362.697	0.82836	331.42	0.00107		402.627	0.16109	402.627	0.11673		402.627	0.56844	402.627	0.04247
362.8	0.84091	331.473	0.00118		402.728	-0.17755	402.728	0.11695		402.728	1.03938	402.728	0.04222
362.904	0.8367	331.527	0.00118		402.829	-1.24263	402.829	0.11692		402.829	1.41736	402.829	0.04223
363.008	0.8253	331.58	0.00118		402.93	-0.99436	402.93	0.11617		402.93	0.86008	402.93	0.042
363.112	0.83696	331.633	0.00107		403.031	0.19732	403.031	0.11584		403.031	-0.62462	403.031	0.04201
363.215	0.83609	331.686	0.00107		403.132	0.28033	403.132	0.11597		403.132	-0.51964	403.132	0.04206
363.319	0.84389	331.74	0.000896835		403.233	-0.04269	403.233	0.11579		403.233	-0.21222	403.233	0.04186
363.423	0.84408	331.793	0.000953464		403.334	-0.46853	403.334	0.1151		403.334	0.30132	403.334	0.04179
363.527	0.82143	331.846	0.00107		403.435	-0.12752	403.435	0.11568		403.435	0.4825	403.435	0.04219
363.63	0.83763	331.9	0.00112		403.536	0.3402	403.536	0.11662		403.536	0.2583	403.536	0.04229
363.734	0.85882	331.953	0.00101		403.637	0.35969	403.637	0.11628		403.637	0.40461	403.637	0.0424
363.838	0.84792	332.006	0.00101		403.738	0.1399	403.738	0.1154		403.738	-0.01079	403.738	0.04297
363.942	0.85755	332.06	0.00112		403.839	-0.58735	403.839	0.11508		403.839	-0.07255	403.839	0.04279
364.045	0.83682	332.113	0.00112		403.94	0.02726	403.94	0.11534		403.94	0.16965	403.94	0.04245
364.149	0.83857	332.166	0.00107		404.041	0.32117	404.041	0.11611		404.041	0.15632	404.041	0.0423
364.253	0.8146	332.22	0.00107		404.142	0.3769	404.142	0.11619		404.142	0.41258	404.142	0.04232
364.356	0.84703	332.273	0.00118		404.243	0.31975	404.243	0.1158		404.243	0.9632	404.243	0.04248
364.46	0.84292	332.326	0.00112		404.344	0.30463	404.344	0.11582		404.344	1.90789	404.344	0.04235
364.564	0.81972	332.38	0.00124		404.445	0.23878	404.445	0.11454		404.445	1.40007	404.445	0.04207
364.668	0.83924	332.433	0.00107		404.546	0.36953	404.546	0.11497		404.546	0.40984	404.546	0.04238
364.771	0.84795	332.486	0.00101		404.647	0.2994	404.647	0.11606		404.647	-0.23832	404.647	0.04251
364.875	0.82378	332.539	0.00101		404.748	-0.09334	404.748	0.11714		404.748	-1.5851	404.748	0.04227
364.979	0.83607	332.593	0.00118		404.849	-0.11517	404.849	0.11546		404.849	-0.06827	404.849	0.04218
365.083	0.84993	332.646	0.00118		404.95	0.31509	404.95	0.11596		404.95	0.00466	404.95	0.04216
365.186	0.84924	332.699	0.00101		405.051	0.36135	405.051	0.11609		405.051	-0.13514	405.051	0.04228
365.29	0.84259	332.753	0.00101		405.152	0.29999	405.152	0.116		405.152	0.12455	405.152	0.04271
365.394	0.85414	332.806	0.00107		405.253	0.25843	405.253	0.11619		405.253	0.4438	405.253	0.0426
365.498	0.84974	332.859	0.00118		405.354	0.0465	405.354	0.11591		405.354	0.16088	405.354	0.042
365.601	0.84514	332.913	0.00118		405.455	-0.1717	405.455	0.11584		405.455	-0.47359	405.455	0.0421
365.705	0.82869	332.966	0.00106		405.557	-0.1632	405.557	0.11531		405.557	-0.33878	405.557	0.0426
365.809	0.84176	333.019	0.00106		405.658	-0.01663	405.658	0.11482		405.658	-0.03267	405.658	0.04269
365.912	0.84149	333.073	0.00106		405.759	0.16937	405.759	0.11512		405.759	-0.03683	405.759	0.04266
366.016	0.8491	333.126	0.00118		405.86	0.09704	405.86	0.116		405.86	0.26548	405.86	0.0428
366.12	0.86575	333.179	0.000948393		405.961	0.00965	405.961	0.11584		405.961	0.31917	405.961	0.04254
366.224	0.83753	333.232	0.00112		406.062	0.18313	406.062	0.11574		406.062	0.593	406.062	0.04221
366.327	0.84704	333.286	0.00106		406.163	0.23038	406.163	0.11673		406.163	1.04746	406.163	0.04229
366.431	0.83418	333.339	0.00083159		406.264	0.12795	406.264	0.1162		406.264	0.78861	406.264	0.04265
366.535	0.8342	333.392	0.00106		406.365	0.07584	406.365	0.11579		406.365	0.13375	406.365	0.04283
366.639	0.83519	333.446	0.00112		406.466	0.10871	406.466	0.11586		406.466	-0.06348	406.466	0.04226
366.742	0.84586	333.499	0.00124		406.567	0.12819	406.567	0.11564		406.567	0.34537	406.567	0.04165
366.846	0.83186	333.552	0.000947215		406.668	0.0485	406.668	0.11634		406.668	0.54345	406.668	0.04178
366.95	0.84481	333.606	0.00118		406.769	0.09103	406.769	0.11666		406.769	0.4456	406.769	0.04207
367.053	0.84294	333.659	0.00136		406.87	0.06719	406.87	0.11593		406.87	-0.27273	406.87	0.04236
367.157	0.84129	333.712	0.00094671		406.971	0.36605	406.971	0.11601		406.971	-0.05492	406.971	0.04263
367.261	0.84121	333.766	0.00112		407.072	0.65851	407.072	0.1168		407.072	0.73583	407.072	0.04241
367.365	0.83538	333.819	0.00112		407.173	0.4806	407.173	0.11634		407.173	0.46976	407.173	0.04224
367.468	0.84951	333.872	0.000946112		407.274	0.30134	407.274	0.11656		407.274	0.43114	407.274	0.04249
367.572	0.8423	333.925	0.00112		407.375	0.17189	407.375	0.11637		407.375	0.21414	407.375	0.04226
367.676	0.84688	333.979	0.0013		407.476	0.26851	407.476	0.1156		407.476	-1.1578	407.476	0.04194
367.779	0.83787	334.032	0.00112		407.577	0.45579	407.577	0.1154		407.577	-0.08095	407.577	0.04221
367.883	0.84211	334.085	0.000945079		407.678	0.31099	407.678	0.11473		407.678	0.05705	407.678	0.04219
367.987	0.84835	334.139	0.00106		407.779	0.22632	407.779	0.11476		407.779	0.2636	407.779	0.04184
368.091	0.85151	334.192	0.00112		407.88	0.18067	407.88	0.11492		407.88	0.10134	407.88	0.04156
368.194	0.85089	334.245	0.00112		407.981	0.25543	407.981	0.11509		407.981	-0.08366	407.981	0.04195
368.298	0.84848	334.299	0.001		408.082	0.4133	408.082	0.11556		408.082	0.01732	408.082	0.04231
368.402	0.8525	334.352	0.001		408.183	0.46936	408.183	0.11511		408.183	-0.03227	408.183	0.0421
368.505	0.84977	334.405	0.00106		408.284	0.43217	408.284	0.11494		408.284	-0.000967274	408.284	0.04193
368.609	0.83943	334.458	0.00124		408.385	0.43639	408.385	0.11549		408.385	-0.14621	408.385	0.04181
368.713	0.82915	334.512	0.00112		408.486	0.50253	408.486	0.11525		408.486	-0.16521	408.486	0.04234
368.817	0.85864	334.565	0.001		408.587	0.52885	408.587	0.11519		408.587	0.73849	408.587	0.04255
368.92	0.83852	334.618	0.000941084		408.688	0.34295	408.688	0.11502		408.688	0.3302	408.688	0.04261
369.024	0.84563	334.672	0.00118		408.789	0.48803	408.789	0.11567		408.789	0.27515	408.789	0.04225
369.128	0.85449	334.725	0.000940082		408.89	0.82077	408.89	0.11668		408.89	0.40989	408.89	0.04215
369.231	0.85608	334.778	0.00106		408.991	0.54693	408.991	0.11598		408.991	0.27287	408.991	0.04235
369.335	0.85477	334.832	0.000939033		409.092	0.4252	409.092	0.1156		409.092	0.19789	409.092	0.04266
369.439	0.84654	334.885	0.000998796		409.193	0.42476	409.193	0.11657		409.193	0.08631	409.193	0.04245
369.543	0.85162	334.938	0.00118		409.294	0.34639	409.294	0.1168		409.294	-0.35569	409.294	0.04222
369.646	0.85127	334.991	0.00118		409.396	0.28623	409.396	0.11594		409.396	-0.76228	409.396	0.04217
369.75	0.84817	335.045	0.000936809		409.497	0.33019	409.497	0.1158		409.497	-0.17466	409.497	0.04202
369.854	0.85061	335.098	0.00093623		409.598	0.25397	409.598	0.11536		409.598	0.12691	409.598	0.04198
369.957	0.85285	335.151	0.000874656		409.699	-0.16683	409.699	0.11625		409.699	0.0366	409.699	0.04189
370.061	0.84309	335.205	0.00112		409.8	-0.27917	409.8	0.11627		409.8	-0.58733	409.8	0.0422
370.165	0.85638	335.258	0.000934445		409.901	0.27812	409.901	0.11557		409.901	1.92476	409.901	0.04208
370.269	0.84464	335.311	0.00118		410.002	0.46364	410.002	0.11591		410.002	-0.25611	410.002	0.04209
370.372	0.84543	335.364	0.00106		410.103	0.45126	410.103	0.11667		410.103	0.26977	410.103	0.0421
370.476	0.84146	335.418	0.000932602		410.204	0.1462	410.204	0.11655		410.204	0.46555	410.204	0.04197
370.58	0.8567	335.471	0.00093198		410.305	-0.22122	410.305	0.11609		410.305	0.50875	410.305	0.04217
370.683	0.84877	335.524	0.00106		410.406	-0.00124	410.406	0.116		410.406	0.6418	410.406	0.04204
370.787	0.84663	335.578	0.00106		410.507	0.04318	410.507	0.11569		410.507	0.65644	410.507	0.04211
370.891	0.84833	335.631	0.000930116		410.608	0.1718	410.608	0.11582		410.608	0.3342	410.608	0.04233
370.994	0.85996	335.684	0.00112		410.709	0.32249	410.709	0.11648		410.709	-0.13326	410.709	0.04192
371.098	0.847	335.738	0.00105		410.81	0.24777	410.81	0.11722		410.81	-2.23293	410.81	0.04156
371.202	0.8496	335.791	0.00112		410.911	0.26939	410.911	0.11707		410.911	-6.09623	410.911	0.04165
371.306	0.85828	335.844	0.00105		411.012	0.56896	411.012	0.11598		411.012	-1.95584	411.012	0.04166
371.409	0.83916	335.897	0.00131		411.113	0.80209	411.113	0.11548		411.113	-5.32024	411.113	0.04199
371.513	0.86481	335.951	0.00112		411.214	0.57272	411.214	0.11599		411.214	0.60103	411.214	0.0424
371.617	0.85546	336.004	0.00124		411.315	0.30976	411.315	0.11696		411.315	0.6464	411.315	0.0423
371.72	0.84012	336.057	0.00118		411.416	0.3442	411.416	0.11734		411.416	0.15975	411.416	0.04239
371.824	0.85224	336.111	0.000861751		411.517	0.37036	411.517	0.11718		411.517	-1.02953	411.517	0.04243
371.928	0.84713	336.164	0.00118		411.618	0.37905	411.618	0.11623		411.618	-0.24863	411.618	0.04245
372.031	0.85415	336.217	0.000988125		411.719	0.39887	411.719	0.11585		411.719	-0.0253	411.719	0.04252
372.135	0.85139	336.27	0.00124		411.82	0.4548	411.82	0.11561		411.82	-0.21528	411.82	0.04244
372.239	0.84652	336.324	0.00112		411.921	0.51801	411.921	0.11481		411.921	0.26259	411.921	0.04212
372.342	0.85448	336.377	0.000923609		412.022	0.34944	412.022	0.11456		412.022	0.09811	412.022	0.04168
372.446	0.86784	336.43	0.000859505		412.123	0.43469	412.123	0.11521		412.123	-0.50576	412.123	0.04204
372.55	0.85413	336.484	0.000987183		412.224	0.54923	412.224	0.11756		412.224	-13.6107	412.224	0.04247
372.654	0.85714	336.537	0.00112		412.325	0.23617	412.325	0.1167		412.325	-0.26971	412.325	0.04231
372.757	0.85663	336.59	0.000923039		412.426	0.35491	412.426	0.11641		412.426	0.34978	412.426	0.04268
372.861	0.85244	336.643	0.00105		412.527	0.46855	412.527	0.11706		412.527	0.29145	412.527	0.04242
372.965	0.85702	336.697	0.00105		412.628	0.53008	412.628	0.11725		412.628	0.10294	412.628	0.04203
373.068	0.86847	336.75	0.00118		412.729	0.51562	412.729	0.11685		412.729	0.03702	412.729	0.04179
373.172	0.87006	336.803	0.000922985		412.83	0.43927	412.83	0.11637		412.83	-0.42337	412.83	0.04178
373.276	0.85362	336.857	0.00092302		412.931	0.31485	412.931	0.11608		412.931	-5.6472	412.931	0.04199
373.379	0.85379	336.91	0.000986998		413.033	0.23567	413.033	0.11587		413.033	-1.05087	413.033	0.04187
373.483	0.8524	336.963	0.000731355		413.134	0.23893	413.134	0.11569		413.134	-0.8768	413.134	0.04189
373.587	0.85969	337.016	0.000859246		413.235	0.6587	413.235	0.11542		413.235	0.08696	413.235	0.04199
373.69	0.86509	337.07	0.00124		413.336	0.66263	413.336	0.115		413.336	0.68215	413.336	0.04214
373.794	0.85884	337.123	0.00098707		413.437	0.27352	413.437	0.11453		413.437	0.13801	413.437	0.04188
373.898	0.85223	337.176	0.00105		413.538	0.23609	413.538	0.11525		413.538	0.43066	413.538	0.04201
374.001	0.85512	337.23	0.000923143		413.639	0.31981	413.639	0.11496		413.639	1.36757	413.639	0.04205
374.105	0.85372	337.283	0.00105		413.74	0.23761	413.74	0.114		413.74	0.35654	413.74	0.04203
374.209	0.86633	337.336	0.000922963		413.841	0.14794	413.841	0.11519		413.841	0.40107	413.841	0.04184
374.312	0.86542	337.389	0.00124		413.942	0.28604	413.942	0.11648		413.942	0.7523	413.942	0.04172
374.416	0.86279	337.443	0.00111		414.043	0.33275	414.043	0.11609		414.043	0.66849	414.043	0.042
374.52	0.84972	337.496	0.00105		414.144	0.22397	414.144	0.11541		414.144	0.16184	414.144	0.04219
374.624	0.86378	337.549	0.000986209		414.245	0.28993	414.245	0.11568		414.245	-0.12413	414.245	0.04215
374.727	0.86204	337.603	0.00111		414.346	0.40233	414.346	0.11557		414.346	0.07176	414.346	0.04204
374.831	0.84349	337.656	0.000921413		414.447	0.27526	414.447	0.115		414.447	0.34859	414.447	0.04188
374.935	0.86587	337.709	0.00105		414.548	0.15748	414.548	0.11571		414.548	0.67482	414.548	0.04224
375.038	0.85827	337.762	0.00118		414.649	0.01023	414.649	0.11634		414.649	0.73736	414.649	0.04293
375.142	0.85612	337.816	0.00118		414.75	0.14663	414.75	0.11571		414.75	0.35097	414.75	0.04282
375.246	0.85115	337.869	0.00105		414.851	0.20816	414.851	0.11609		414.851	0.25923	414.851	0.04246
375.349	0.85436	337.922	0.00118		414.952	-0.05391	414.952	0.11645		414.952	0.48641	414.952	0.04237
375.453	0.86023	337.975	0.00105		415.053	-0.23972	415.053	0.11575		415.053	-0.75643	415.053	0.04232
375.557	0.85154	338.029	0.000983007		415.154	-0.21922	415.154	0.11609		415.154	-3.36609	415.154	0.04248
375.66	0.85859	338.082	0.00111		415.255	0.0203	415.255	0.11616		415.255	-1.01439	415.255	0.04237
375.764	0.86692	338.135	0.000786003		415.356	0.33711	415.356	0.11596		415.356	0.26441	415.356	0.04224
375.868	0.85015	338.189	0.000850664		415.457	0.33169	415.457	0.11563		415.457	0.42866	415.457	0.04233
375.971	0.86343	338.242	0.00105		415.558	0.12435	415.558	0.11533		415.558	0.03512	415.558	0.04228
376.075	0.85821	338.295	0.00118		415.659	0.19269	415.659	0.11565		415.659	1.52756	415.659	0.04228
376.179	0.85358	338.348	0.000980428		415.76	0.36083	415.76	0.11592		415.76	0.63881	415.76	0.04245
376.282	0.86269	338.402	0.00105		415.861	0.18147	415.861	0.11486		415.861	0.01709	415.861	0.04213
376.386	0.86992	338.455	0.00124		415.962	0.20132	415.962	0.11469		415.962	0.38277	415.962	0.04226
376.49	0.86768	338.508	0.00111		416.063	0.26528	416.063	0.1163		416.063	0.74789	416.063	0.04257
376.593	0.86861	338.562	0.00118		416.164	0.17822	416.164	0.11643		416.164	0.29457	416.164	0.04267
376.697	0.85756	338.615	0.000912182		416.265	0.08854	416.265	0.11645		416.265	0.16994	416.265	0.04269
376.801	0.86938	338.668	0.00111		416.366	0.25296	416.366	0.11649		416.366	0.79015	416.366	0.04261
376.904	0.85672	338.721	0.00111		416.467	0.32154	416.467	0.11621		416.467	0.46062	416.467	0.04222
377.008	0.84763	338.775	0.00064423		416.568	0.21813	416.568	0.11572		416.568	0.22389	416.568	0.04195
377.112	0.8728	338.828	0.00111		416.669	0.07925	416.669	0.11529		416.669	0.27999	416.669	0.04212
377.215	0.87589	338.881	0.000910485		416.771	0.12273	416.771	0.11483		416.771	0.26683	416.771	0.04232
377.319	0.87412	338.934	0.00111		416.872	0.41337	416.872	0.11585		416.872	0.4855	416.872	0.04204
377.423	0.87298	338.988	0.00111		416.973	0.62285	416.973	0.11785		416.973	0.58656	416.973	0.04171
377.526	0.86963	339.041	0.000909668		417.074	0.66683	417.074	0.11677		417.074	0.04002	417.074	0.04202
377.63	0.8707	339.094	0.00118		417.175	0.56465	417.175	0.11752		417.175	-0.13221	417.175	0.04212
377.734	0.86969	339.148	0.00111		417.276	0.61578	417.276	0.11723		417.276	0.16675	417.276	0.04206
377.837	0.87728	339.201	0.000976105		417.377	0.51013	417.377	0.11646		417.377	0.72253	417.377	0.04184
377.941	0.86662	339.254	0.00104		417.478	0.18736	417.478	0.11609		417.478	0.87944	417.478	0.04204
378.045	0.85903	339.307	0.00118		417.579	0.17392	417.579	0.11609		417.579	0.72821	417.579	0.04256
378.148	0.86385	339.361	0.00077319		417.68	0.41195	417.68	0.11586		417.68	0.60582	417.68	0.04251
378.252	0.8629	339.414	0.00118		417.781	0.58547	417.781	0.11525		417.781	0.44638	417.781	0.0424
378.356	0.86694	339.467	0.00111		417.882	0.48347	417.882	0.11535		417.882	0.54176	417.882	0.04268
378.459	0.87692	339.52	0.00083938		417.983	0.40325	417.983	0.11687		417.983	1.47414	417.983	0.04277
378.563	0.85989	339.574	0.00104		418.084	0.44357	418.084	0.11693		418.084	2.12444	418.084	0.04219
378.666	0.86073	339.627	0.000974098		418.185	0.37709	418.185	0.11638		418.185	1.1357	418.185	0.04171
378.77	0.8596	339.68	0.00125		418.286	0.22451	418.286	0.11595		418.286	0.5355	418.286	0.04166
378.874	0.86591	339.734	0.00118		418.387	0.36768	418.387	0.11601		418.387	0.5365	418.387	0.04191
378.977	0.8679	339.787	0.000904976		418.488	0.426	418.488	0.1168		418.488	0.90238	418.488	0.04233
379.081	0.86462	339.84	0.00104		418.589	0.46505	418.589	0.11603		418.589	1.06016	418.589	0.04235
379.185	0.88166	339.893	0.000767309		418.69	0.54807	418.69	0.11493		418.69	0.69882	418.69	0.04216
379.288	0.87326	339.947	0.000903535		418.791	0.49702	418.791	0.11537		418.791	-1.6646	418.791	0.04224
379.392	0.86879	340	0.00111		418.892	0.5147	418.892	0.11561		418.892	1.10716	418.892	0.04224
379.496	0.86619	340.053	0.00118		418.993	0.4402	418.993	0.11637		418.993	-1.50056	418.993	0.04238
379.599	0.87469	340.106	0.000902		419.094	0.39144	419.094	0.11596		419.094	0.08752	419.094	0.04223
379.703	0.86981	340.16	0.00118		419.195	0.41652	419.195	0.11515		419.195	0.20245	419.195	0.04226
379.807	0.86407	340.213	0.000970052		419.296	0.36755	419.296	0.11495		419.296	-0.06058	419.296	0.04246
379.91	0.86498	340.266	0.000900445		419.397	0.41916	419.397	0.11459		419.397	0.21985	419.397	0.04229
380.014	0.87345	340.319	0.000761263		419.498	0.49381	419.498	0.11536		419.498	0.55003	419.498	0.04228
380.118	0.87735	340.373	0.00104		419.599	0.36082	419.599	0.1162		419.599	0.72217	419.599	0.04194
380.221	0.86766	340.426	0.00111		419.7	0.28487	419.7	0.1164		419.7	1.17953	419.7	0.04161
380.325	0.87485	340.479	0.00104		419.801	0.28347	419.801	0.11635		419.801	0.50805	419.801	0.04195
380.429	0.87264	340.533	0.00132		419.902	0.43506	419.902	0.11599		419.902	-1.41109	419.902	0.04206
380.532	0.87246	340.586	0.00104		420.003	0.36774	420.003	0.11662		420.003	-0.35023	420.003	0.04261
380.636	0.86711	340.639	0.000897104		420.104	0.23856	420.104	0.11626		420.104	0.51766	420.104	0.04274
380.739	0.86482	340.692	0.00118		420.205	0.48789	420.205	0.11568		420.205	0.97316	420.205	0.04224
380.843	0.87075	340.746	0.00104		420.306	0.47787	420.306	0.11629		420.306	0.57501	420.306	0.04242
380.947	0.86903	340.799	0.000895887		420.408	0.32485	420.408	0.11683		420.408	0.41276	420.408	0.04242
381.05	0.87969	340.852	0.00132		420.509	0.22046	420.509	0.11733		420.509	0.32352	420.509	0.04225
381.154	0.8675	340.905	0.000965616		420.61	0.42394	420.61	0.11791		420.61	0.4915	420.61	0.04248
381.258	0.86939	340.959	0.00118		420.711	0.5232	420.711	0.11701		420.711	0.67531	420.711	0.04213
381.361	0.87822	341.012	0.00111		420.812	0.38295	420.812	0.11517		420.812	-0.01446	420.812	0.04171
381.465	0.8755	341.065	0.000894124		420.913	0.54191	420.913	0.11698		420.913	-0.15832	420.913	0.04216
381.569	0.86628	341.118	0.000893794		421.014	0.57833	421.014	0.11711		421.014	0.30977	421.014	0.04214
381.672	0.86962	341.172	0.00104		421.115	0.48964	421.115	0.1161		421.115	0.23212	421.115	0.04214
381.776	0.88028	341.225	0.00111		421.216	0.49866	421.216	0.11665		421.216	-0.38391	421.216	0.04217
381.879	0.877	341.278	0.00111		421.317	0.47335	421.317	0.11743		421.317	0.37715	421.317	0.04252
381.983	0.87076	341.331	0.00132		421.418	0.5064	421.418	0.11585		421.418	0.60136	421.418	0.04279
382.087	0.88318	341.385	0.000892097		421.519	0.51258	421.519	0.11434		421.519	0.52243	421.519	0.04279
382.19	0.87464	341.438	0.00111		421.62	0.47243	421.62	0.11526		421.62	0.19925	421.62	0.04253
382.294	0.86829	341.491	0.00132		421.721	0.53971	421.721	0.11569		421.721	0.13498	421.721	0.04262
382.398	0.87743	341.545	0.00103		421.822	0.59083	421.822	0.11577		421.822	0.21769	421.822	0.04237
382.501	0.87156	341.598	0.00089048		421.923	0.3798	421.923	0.11651		421.923	0.32842	421.923	0.04209
382.605	0.87207	341.651	0.00103		422.024	0.37642	422.024	0.11684		422.024	5.12736	422.024	0.04211
382.709	0.88	341.704	0.00103		422.125	0.46743	422.125	0.11695		422.125	0.23679	422.125	0.04232
382.812	0.86873	341.758	0.000889013		422.226	0.43095	422.226	0.1159		422.226	0.82527	422.226	0.04238
382.916	0.87351	341.811	0.00118		422.327	0.37079	422.327	0.11573		422.327	0.90593	422.327	0.04254
383.019	0.87561	341.864	0.0011		422.428	0.25576	422.428	0.11621		422.428	0.59498	422.428	0.04218
383.123	0.87762	341.917	0.000887312		422.529	0.251	422.529	0.11594		422.529	0.40013	422.529	0.04177
383.227	0.87076	341.971	0.0011		422.63	0.40173	422.63	0.11521		422.63	0.35016	422.63	0.04181
383.33	0.8756	342.024	0.000886067		422.731	0.44572	422.731	0.11469		422.731	0.1133	422.731	0.04175
383.434	0.86569	342.077	0.000667119		422.832	0.31987	422.832	0.11531		422.832	-0.02324	422.832	0.04199
383.538	0.87427	342.13	0.00125		422.933	0.35107	422.933	0.11602		422.933	0.15574	422.933	0.0423
383.641	0.87083	342.184	0.000884099		423.034	0.30991	423.034	0.11639		423.034	0.26692	423.034	0.04214
383.745	0.87358	342.237	0.0014		423.135	0.33974	423.135	0.11709		423.135	0.35831	423.135	0.04239
383.848	0.87552	342.29	0.00118		423.236	0.61014	423.236	0.11759		423.236	1.41718	423.236	0.04234
383.952	0.88142	342.343	0.00103		423.337	0.46583	423.337	0.11651		423.337	0.49654	423.337	0.04182
384.056	0.88084	342.397	0.000955194		423.438	0.38787	423.438	0.11586		423.438	-0.19425	423.438	0.04198
384.159	0.87872	342.45	0.00118		423.539	0.6236	423.539	0.11675		423.539	-0.26304	423.539	0.04232
384.263	0.88114	342.503	0.000954265		423.64	0.58735	423.64	0.11621		423.64	-0.47666	423.64	0.04244
384.367	0.87776	342.556	0.0011		423.741	0.5545	423.741	0.116		423.741	0.5595	423.741	0.04195
384.47	0.87957	342.61	0.00118		423.842	0.52719	423.842	0.11625		423.842	0.92156	423.842	0.04162
384.574	0.87366	342.663	0.0011		423.943	0.41204	423.943	0.11643		423.943	0.57659	423.943	0.0419
384.677	0.87639	342.716	0.000729113		424.044	0.29611	424.044	0.11616		424.044	-0.33615	424.044	0.04204
384.781	0.88142	342.769	0.0011		424.146	0.27731	424.146	0.11637		424.146	-0.34324	424.146	0.04204
384.885	0.87988	342.823	0.00103		424.247	0.21159	424.247	0.11672		424.247	0.0592	424.247	0.04236
384.988	0.87151	342.876	0.000876921		424.348	0.13951	424.348	0.116		424.348	0.4533	424.348	0.04233
385.092	0.88286	342.929	0.00125		424.449	0.29159	424.449	0.11577		424.449	0.70018	424.449	0.04185
385.195	0.86643	342.982	0.00118		424.55	0.47777	424.55	0.11533		424.55	0.89989	424.55	0.04195
385.299	0.87481	343.036	0.00103		424.651	0.47776	424.651	0.11567		424.651	0.60038	424.651	0.04223
385.403	0.88008	343.089	0.000875775		424.752	0.33066	424.752	0.1157		424.752	0.53456	424.752	0.04214
385.506	0.88055	343.142	0.000950674		424.853	0.43749	424.853	0.11564		424.853	0.34338	424.853	0.04225
385.61	0.87823	343.195	0.0011		424.954	0.46598	424.954	0.11609		424.954	0.39262	424.954	0.0423
385.714	0.8828	343.249	0.00103		425.055	0.40506	425.055	0.11599		425.055	0.35906	425.055	0.04208
385.817	0.87967	343.302	0.000875056		425.156	0.45671	425.156	0.11537		425.156	0.04924	425.156	0.04206
385.921	0.88272	343.355	0.000950171		425.257	0.54773	425.257	0.1152		425.257	-0.07097	425.257	0.04247
386.024	0.87728	343.408	0.0011		425.358	0.463	425.358	0.11627		425.358	-0.1589	425.358	0.04263
386.128	0.88371	343.462	0.000949987		425.459	0.46156	425.459	0.11733		425.459	-0.01259	425.459	0.04226
386.232	0.88975	343.515	0.000799277		425.56	0.42683	425.56	0.11645		425.56	0.25589	425.56	0.04191
386.335	0.88	343.568	0.0011		425.661	0.31559	425.661	0.11535		425.661	0.16571	425.661	0.04209
386.439	0.88235	343.621	0.000799064		425.762	0.34598	425.762	0.11463		425.762	0.05872	425.762	0.04182
386.542	0.88235	343.675	0.000874326		425.863	0.44757	425.863	0.11513		425.863	0.36158	425.863	0.04163
386.646	0.88149	343.728	0.00102		425.964	0.38586	425.964	0.1161		425.964	0.70056	425.964	0.04192
386.75	0.88915	343.781	0.000949555		426.065	0.3951	426.065	0.11633		426.065	0.6316	426.065	0.04229
386.853	0.87869	343.834	0.00133		426.166	0.42821	426.166	0.11589		426.166	0.19892	426.166	0.04207
386.957	0.88377	343.888	0.0011		426.267	0.41786	426.267	0.11573		426.267	0.08921	426.267	0.04192
387.06	0.8873	343.941	0.000873936		426.368	0.52088	426.368	0.11573		426.368	0.07825	426.368	0.04216
387.164	0.88909	343.994	0.00102		426.469	0.65801	426.469	0.11531		426.469	0.05952	426.469	0.04237
387.268	0.89064	344.047	0.0011		426.57	0.65071	426.57	0.11539		426.57	0.30418	426.57	0.04229
387.371	0.89411	344.101	0.0011		426.671	0.50698	426.671	0.11544		426.671	0.03392	426.671	0.04221
387.475	0.88633	344.154	0.000949102		426.772	0.58172	426.772	0.11526		426.772	0.04047	426.772	0.04269
387.578	0.89136	344.207	0.00102		426.873	0.60406	426.873	0.11574		426.873	0.184	426.873	0.04268
387.682	0.88074	344.26	0.00118		426.974	0.47847	426.974	0.11593		426.974	0.49649	426.974	0.04229
387.786	0.88045	344.314	0.000797785		427.075	0.39159	427.075	0.11549		427.075	-0.01297	427.075	0.04197
387.889	0.88556	344.367	0.0011		427.176	0.43277	427.176	0.11502		427.176	-0.50707	427.176	0.04195
387.993	0.88385	344.42	0.0011		427.277	0.50582	427.277	0.11543		427.277	0.35242	427.277	0.04236
388.096	0.89193	344.473	0.00125		427.378	0.44923	427.378	0.11621		427.378	0.25202	427.378	0.04242
388.2	0.89116	344.527	0.00072144		427.479	0.5314	427.479	0.11617		427.479	0.30223	427.479	0.0422
388.304	0.89028	344.58	0.00118		427.58	0.473	427.58	0.11604		427.58	0.75017	427.58	0.04231
388.407	0.89017	344.633	0.00118		427.681	0.46198	427.681	0.11557		427.681	0.46846	427.681	0.04241
388.511	0.89446	344.686	0.00118		427.782	0.50639	427.782	0.11582		427.782	0.33652	427.782	0.04207
388.614	0.8909	344.739	0.000871845		427.883	0.47454	427.883	0.11652		427.883	0.59181	427.883	0.04202
388.718	0.88796	344.793	0.000947479		427.985	0.53842	427.985	0.11614		427.985	1.17599	427.985	0.04233
388.822	0.89806	344.846	0.00102		428.086	0.43248	428.086	0.11622		428.086	0.9352	428.086	0.04239
388.925	0.88394	344.899	0.00118		428.187	0.2864	428.187	0.11629		428.187	0.49251	428.187	0.0424
389.029	0.88875	344.952	0.0011		428.288	0.41589	428.288	0.11555		428.288	-0.06645	428.288	0.04244
389.132	0.88912	345.006	0.00102		428.389	0.596	428.389	0.11656		428.389	-0.85368	428.389	0.0427
389.236	0.89304	345.059	0.00102		428.49	0.62984	428.49	0.11738		428.49	0.36898	428.49	0.0426
389.34	0.89652	345.112	0.0011		428.591	0.60057	428.591	0.11668		428.591	0.5841	428.591	0.04215
389.443	0.88884	345.165	0.0011		428.692	0.56855	428.692	0.11527		428.692	-0.03802	428.692	0.04194
389.547	0.89189	345.219	0.000868122		428.793	0.50505	428.793	0.11524		428.793	-0.46135	428.793	0.04189
389.65	0.89571	345.272	0.000867582		428.894	0.37871	428.894	0.1154		428.894	-0.64252	428.894	0.04191
389.754	0.89707	345.325	0.00118		428.995	0.26129	428.995	0.1151		428.995	-0.15175	428.995	0.04211
389.857	0.8992	345.378	0.000789315		429.096	0.3637	429.096	0.11453		429.096	0.37624	429.096	0.04239
389.961	0.89266	345.432	0.0011		429.197	0.53262	429.197	0.11347		429.197	0.06089	429.197	0.04219
390.065	0.89062	345.485	0.00102		429.298	0.4473	429.298	0.11406		429.298	0.25287	429.298	0.04235
390.168	0.89185	345.538	0.00102		429.399	0.39536	429.399	0.11439		429.399	0.34539	429.399	0.04275
390.272	0.89502	345.591	0.000941792		429.5	0.31502	429.5	0.11445		429.5	0.0635	429.5	0.04241
390.375	0.89489	345.645	0.00141		429.601	0.40493	429.601	0.11518		429.601	-0.26854	429.601	0.04234
390.479	0.89844	345.698	0.000862874		429.702	0.54346	429.702	0.11576		429.702	-0.0683	429.702	0.04238
390.583	0.89437	345.751	0.000940412		429.803	0.5335	429.803	0.1156		429.803	0.42604	429.803	0.04224
390.686	0.89976	345.804	0.00117		429.904	0.49397	429.904	0.11593		429.904	0.51252	429.904	0.04238
390.79	0.89341	345.857	0.00086105		430.005	0.52111	430.005	0.11651		430.005	0.62306	430.005	0.04255
390.893	0.89633	345.911	0.00102		430.106	0.46515	430.106	0.11595		430.106	1.00315	430.106	0.04251
390.997	0.90012	345.964	0.00117		430.207	0.51988	430.207	0.11579		430.207	0.90572	430.207	0.0422
391.1	0.8912	346.017	0.00125		430.308	0.59475	430.308	0.11593		430.308	0.59453	430.308	0.04223
391.204	0.89694	346.07	0.000779534		430.409	0.6499	430.409	0.11623		430.409	0.2322	430.409	0.04257
391.308	0.89711	346.124	0.00141		430.51	0.56101	430.51	0.11605		430.51	-0.26737	430.51	0.04203
391.411	0.89913	346.177	0.00125		430.611	0.48476	430.611	0.11676		430.611	0.32578	430.611	0.04193
391.515	0.90016	346.23	0.000856606		430.712	0.47167	430.712	0.11717		430.712	0.50923	430.712	0.04228
391.618	0.8978	346.283	0.000935593		430.813	0.49425	430.813	0.11692		430.813	0.21191	430.813	0.04247
391.722	0.89879	346.336	0.00109		430.914	0.4653	430.914	0.11585		430.914	-0.26324	430.914	0.04268
391.825	0.90031	346.39	0.000934513		431.015	0.51955	431.015	0.1153		431.015	0.22723	431.015	0.04289
391.929	0.89596	346.443	0.000853757		431.116	0.59285	431.116	0.11611		431.116	0.57946	431.116	0.0426
392.033	0.9019	346.496	0.00109		431.217	0.55949	431.217	0.11629		431.217	0.56212	431.217	0.04211
392.136	0.89185	346.549	0.00101		431.318	0.49483	431.318	0.11636		431.318	0.5954	431.318	0.04206
392.24	0.90128	346.603	0.00109		431.419	0.48339	431.419	0.11753		431.419	0.64046	431.419	0.04231
392.343	0.90297	346.656	0.00101		431.52	0.5646	431.52	0.11698		431.52	0.37381	431.52	0.04273
392.447	0.90175	346.709	0.000930925		431.621	0.58253	431.621	0.11651		431.621	0.08056	431.621	0.04263
392.55	0.89601	346.762	0.000930286		431.723	0.48766	431.723	0.11698		431.723	-0.02059	431.723	0.04212
392.654	0.90303	346.816	0.00142		431.824	0.55456	431.824	0.11692		431.824	0.14412	431.824	0.04209
392.758	0.90049	346.869	0.00068364		431.925	0.59179	431.925	0.11647		431.925	0.58302	431.925	0.04191
392.861	0.9006	346.922	0.000764355		432.026	0.54457	432.026	0.11535		432.026	0.68684	432.026	0.04157
392.965	0.90412	346.975	0.00109		432.127	0.527	432.127	0.11576		432.127	0.78902	432.127	0.04194
393.068	0.90095	347.028	0.00117		432.228	0.47869	432.228	0.1169		432.228	0.92056	432.228	0.04273
393.172	0.89749	347.082	0.00134		432.329	0.53865	432.329	0.11741		432.329	1.21615	432.329	0.04291
393.275	0.90456	347.135	0.00126		432.43	0.53262	432.43	0.11639		432.43	1.38618	432.43	0.04243
393.379	0.90128	347.188	0.0008422		432.531	0.40791	432.531	0.1151		432.531	0.87321	432.531	0.04194
393.483	0.90585	347.241	0.00101		432.632	0.34566	432.632	0.11635		432.632	0.32573	432.632	0.04196
393.586	0.90317	347.295	0.00101		432.733	0.38631	432.733	0.11723		432.733	0.21386	432.733	0.04234
393.69	0.90576	347.348	0.000923513		432.834	0.48018	432.834	0.11642		432.834	0.23567	432.834	0.0423
393.793	0.9063	347.401	0.000922997		432.935	0.63576	432.935	0.11621		432.935	0.62464	432.935	0.0422
393.897	0.90221	347.454	0.00117		433.036	0.71213	433.036	0.11631		433.036	0.8726	433.036	0.04202
394	0.90164	347.507	0.000838039		433.137	0.53063	433.137	0.11571		433.137	0.69244	433.137	0.04175
394.104	0.90234	347.561	0.000837463		433.238	0.41324	433.238	0.11568		433.238	0.05226	433.238	0.04198
394.207	0.89993	347.614	0.00109		433.339	0.30696	433.339	0.11669		433.339	0.05216	433.339	0.04208
394.311	0.90539	347.667	0.000836414		433.44	0.29014	433.44	0.11744		433.44	0.55273	433.44	0.04189
394.415	0.90451	347.72	0.001		433.541	0.40854	433.541	0.11712		433.541	0.76975	433.541	0.04213
394.518	0.90332	347.774	0.000835489		433.642	0.5382	433.642	0.11619		433.642	0.65906	433.642	0.04248
394.622	0.89832	347.827	0.00126		433.743	0.50793	433.743	0.1163		433.743	0.12054	433.743	0.04239
394.725	0.90095	347.88	0.00134		433.844	0.50287	433.844	0.1162		433.844	0.2349	433.844	0.04219
394.829	0.90438	347.933	0.001		433.945	0.5502	433.945	0.11497		433.945	0.45795	433.945	0.04184
394.932	0.90308	347.986	0.001		434.046	0.44833	434.046	0.11523		434.046	0.43446	434.046	0.04227
395.036	0.90937	348.04	0.000833601		434.147	0.41785	434.147	0.11569		434.147	0.33059	434.147	0.04226
395.139	0.90438	348.093	0.00117		434.248	0.41709	434.248	0.11482		434.248	0.33618	434.248	0.04183
395.243	0.90107	348.146	0.00126		434.349	0.47177	434.349	0.11477		434.349	0.31174	434.349	0.04171
395.347	0.90537	348.199	0.00109		434.45	0.56784	434.45	0.11521		434.45	0.31623	434.45	0.04196
395.45	0.90838	348.253	0.00126		434.551	0.57452	434.551	0.11616		434.551	0.58384	434.551	0.04208
395.554	0.90385	348.306	0.000832081		434.652	0.4661	434.652	0.11595		434.652	0.6749	434.652	0.04184
395.657	0.90471	348.359	0.00109		434.753	0.4163	434.753	0.11621		434.753	0.6388	434.753	0.04191
395.761	0.90691	348.412	0.00109		434.854	0.48313	434.854	0.11679		434.854	0.63414	434.854	0.0423
395.864	0.90291	348.465	0.00109		434.955	0.48206	434.955	0.11645		434.955	0.66706	434.955	0.04239
395.968	0.90258	348.519	0.00109		435.056	0.48435	435.056	0.11612		435.056	0.68877	435.056	0.04222
396.071	0.90357	348.572	0.00109		435.157	0.59407	435.157	0.11687		435.157	0.5746	435.157	0.0421
396.175	0.89915	348.625	0.001		435.258	0.62097	435.258	0.11716		435.258	0.70355	435.258	0.04184
396.278	0.89763	348.678	0.00109		435.36	0.49465	435.36	0.11548		435.36	0.55951	435.36	0.04195
396.382	0.89815	348.732	0.00109		435.461	0.37947	435.461	0.11503		435.461	0.56829	435.461	0.04245
396.486	0.90511	348.785	0.00109		435.562	0.30499	435.562	0.11606		435.562	0.48332	435.562	0.04258
396.589	0.90618	348.838	0.001		435.663	0.42464	435.663	0.11549		435.663	0.39675	435.663	0.04211
396.693	0.90955	348.891	0.000829846		435.764	0.58807	435.764	0.11542		435.764	0.54987	435.764	0.04185
396.796	0.90906	348.944	0.001		435.865	0.62068	435.865	0.11642		435.865	0.55519	435.865	0.04209
396.9	0.90673	348.998	0.001		435.966	0.63222	435.966	0.1162		435.966	0.43138	435.966	0.04212
397.003	0.90753	349.051	0.00143		436.067	0.56938	436.067	0.11543		436.067	0.58763	436.067	0.04188
397.107	0.90753	349.104	0.00117		436.168	0.50263	436.168	0.11431		436.168	0.76142	436.168	0.04184
397.21	0.90428	349.157	0.00109		436.269	0.57179	436.269	0.11467		436.269	0.58257	436.269	0.04216
397.314	0.90332	349.21	0.001		436.37	0.60646	436.37	0.1156		436.37	0.33236	436.37	0.04215
397.417	0.90485	349.264	0.00126		436.471	0.58677	436.471	0.11586		436.471	0.28599	436.471	0.04206
397.521	0.9067	349.317	0.00117		436.572	0.55533	436.572	0.11638		436.572	0.33035	436.572	0.04212
397.624	0.90417	349.37	0.00117		436.673	0.53323	436.673	0.11599		436.673	0.32876	436.673	0.04193
397.728	0.90256	349.423	0.00126		436.774	0.52917	436.774	0.11497		436.774	0.60471	436.774	0.04229
397.832	0.90374	349.476	0.000830383		436.875	0.4924	436.875	0.11576		436.875	0.76169	436.875	0.04262
397.935	0.89987	349.53	0.00117		436.976	0.4973	436.976	0.11684		436.976	0.61648	436.976	0.04214
398.039	0.90563	349.583	0.000830568		437.077	0.47856	437.077	0.11656		437.077	0.47014	437.077	0.04211
398.142	0.90439	349.636	0.001		437.178	0.52864	437.178	0.11641		437.178	0.56405	437.178	0.0424
398.246	0.90682	349.689	0.00134		437.279	0.59741	437.279	0.11682		437.279	0.7349	437.279	0.04257
398.349	0.90187	349.743	0.00109		437.38	0.64335	437.38	0.11663		437.38	0.7781	437.38	0.04238
398.453	0.90117	349.796	0.00109		437.481	0.60379	437.481	0.11598		437.481	0.56213	437.481	0.04231
398.556	0.90617	349.849	0.001		437.582	0.44555	437.582	0.11613		437.582	0.3548	437.582	0.04247
398.66	0.90202	349.902	0.000830255		437.683	0.44481	437.683	0.11658		437.683	0.63731	437.683	0.04261
398.763	0.9055	349.955	0.000658532		437.784	0.51496	437.784	0.1161		437.784	0.72653	437.784	0.04253
398.867	0.90745	350.009	0.00109		437.885	0.42734	437.885	0.11465		437.885	0.54953	437.885	0.04237
398.97	0.90394	350.062	0.00109		437.986	0.5028	437.986	0.11514		437.986	0.67305	437.986	0.04207
399.074	0.90233	350.115	0.00109		438.087	0.58768	438.087	0.11557		438.087	0.63591	438.087	0.04218
399.177	0.90258	350.168	0.001		438.188	0.6019	438.188	0.11601		438.188	0.41644	438.188	0.04245
399.281	0.89815	350.221	0.000913981		438.289	0.60645	438.289	0.11605		438.289	0.29769	438.289	0.04234
399.384	0.90483	350.275	0.000913468		438.39	0.6018	438.39	0.11584		438.39	0.55038	438.39	0.04245
399.488	0.90192	350.328	0.00117		438.491	0.5565	438.491	0.11624		438.491	0.76613	438.491	0.04246
399.592	0.90548	350.381	0.000999119		438.592	0.49581	438.592	0.1156		438.592	0.59025	438.592	0.04255
399.695	0.90145	350.434	0.00109		438.693	0.49444	438.693	0.1151		438.693	0.64312	438.693	0.04241
399.799	0.90296	350.487	0.000998209		438.794	0.48937	438.794	0.1161		438.794	0.59697	438.794	0.0422
399.902	0.90613	350.541	0.000822745		438.895	0.56373	438.895	0.11736		438.895	0.52091	438.895	0.04248
400.006	0.9045	350.594	0.00108		438.996	0.65748	438.996	0.11679		438.996	0.7685	438.996	0.04237
400.109	0.8997	350.647	0.000908715		439.098	0.56991	439.098	0.11581		439.098	0.63774	439.098	0.04229
400.213	0.90271	350.7	0.000996162		439.199	0.48412	439.199	0.11605		439.199	0.51404	439.199	0.04238
400.316	0.90075	350.753	0.000995624		439.3	0.51163	439.3	0.11718		439.3	0.6333	439.3	0.04234
400.42	0.90379	350.807	0.00081759		439.401	0.58216	439.401	0.11691		439.401	0.77602	439.401	0.04218
400.523	0.9057	350.86	0.000905542		439.502	0.5686	439.502	0.11644		439.502	0.64806	439.502	0.04231
400.627	0.90757	350.913	0.00117		439.603	0.52155	439.603	0.11655		439.603	0.54777	439.603	0.04246
400.73	0.90398	350.966	0.00135		439.704	0.47355	439.704	0.11699		439.704	0.57209	439.704	0.04227
400.834	0.90284	351.019	0.00135		439.805	0.51234	439.805	0.11678		439.805	0.52516	439.805	0.04213
400.937	0.90381	351.073	0.000812479		439.906	0.61786	439.906	0.11642		439.906	0.39485	439.906	0.04236
401.041	0.90451	351.126	0.00117		440.007	0.70077	440.007	0.11663		440.007	0.5347	440.007	0.04244
401.144	0.90526	351.179	0.000991513		440.108	0.68499	440.108	0.11667		440.108	0.7177	440.108	0.04238
401.248	0.90533	351.232	0.00144		440.209	0.54962	440.209	0.11661		440.209	0.50874	440.209	0.04228
401.351	0.90282	351.285	0.00117		440.31	0.47435	440.31	0.11655		440.31	0.41179	440.31	0.04198
401.455	0.90231	351.339	0.000990216		440.411	0.54043	440.411	0.11602		440.411	0.55382	440.411	0.04209
401.558	0.90101	351.392	0.000807331		440.512	0.57915	440.512	0.11579		440.512	0.58818	440.512	0.04257
401.662	0.90171	351.445	0.000806606		440.613	0.55857	440.613	0.11613		440.613	0.569	440.613	0.04269
401.765	0.9036	351.498	0.00108		440.714	0.59141	440.714	0.11598		440.714	0.65163	440.714	0.04257
401.869	0.90094	351.551	0.00108		440.815	0.65471	440.815	0.1156		440.815	0.68425	440.815	0.04233
401.972	0.90094	351.605	0.000988432		440.916	0.63887	440.916	0.1155		440.916	0.62315	440.916	0.04228
402.076	0.89905	351.658	0.000804057		441.017	0.577	441.017	0.11569		441.017	0.56362	441.017	0.04234
402.179	0.8972	351.711	0.000895665		441.118	0.51577	441.118	0.11653		441.118	0.49585	441.118	0.04214
402.283	0.89528	351.764	0.000895258		441.219	0.51599	441.219	0.11644		441.219	0.4775	441.219	0.042
402.386	0.89423	351.817	0.00117		441.32	0.53465	441.32	0.1155		441.32	0.48668	441.32	0.04213
402.49	0.89489	351.871	0.000801956		441.421	0.50438	441.421	0.11587		441.421	0.32936	441.421	0.04217
402.593	0.88982	351.924	0.00117		441.522	0.52537	441.522	0.11667		441.522	0.31744	441.522	0.04187
402.697	0.88911	351.977	0.00117		441.623	0.63353	441.623	0.11636		441.623	0.9598	441.623	0.04186
402.8	0.89003	352.03	0.000800577		441.724	0.72802	441.724	0.1165		441.724	1.08657	441.724	0.042
402.904	0.88996	352.083	0.00117		441.825	0.67288	441.825	0.11677		441.825	0.79856	441.825	0.04209
403.007	0.88125	352.137	0.000799714		441.926	0.63109	441.926	0.11666		441.926	0.68496	441.926	0.042
403.111	0.87235	352.19	0.00108		442.027	0.60573	442.027	0.11646		442.027	0.68501	442.027	0.04204
403.214	0.87462	352.243	0.00108		442.128	0.63877	442.128	0.11573		442.128	0.6578	442.128	0.042
403.318	0.8699	352.296	0.000891829		442.229	0.69765	442.229	0.11542		442.229	0.63864	442.229	0.04211
403.421	0.87284	352.349	0.00089152		442.33	0.69308	442.33	0.11541		442.33	0.58842	442.33	0.04239
403.525	0.86855	352.402	0.00145		442.431	0.6193	442.431	0.1156		442.431	0.5147	442.431	0.04254
403.628	0.85576	352.456	0.00108		442.532	0.56987	442.532	0.11631		442.532	0.47717	442.532	0.04245
403.732	0.85049	352.509	0.00108		442.633	0.5769	442.633	0.11657		442.633	0.47981	442.633	0.04249
403.835	0.84796	352.562	0.00136		442.734	0.54549	442.734	0.11617		442.734	0.54186	442.734	0.04196
403.939	0.84073	352.615	0.00117		442.836	0.56039	442.836	0.11639		442.836	0.41581	442.836	0.04219
404.042	0.83284	352.668	0.000795739		442.937	0.56707	442.937	0.11667		442.937	0.36903	442.937	0.04232
404.146	0.82388	352.722	0.000983546		443.038	0.55093	443.038	0.11682		443.038	0.37268	443.038	0.04229
404.249	0.81969	352.775	0.000983356		443.139	0.48742	443.139	0.11656		443.139	0.61339	443.139	0.04217
404.353	0.80998	352.828	0.00117		443.24	0.44921	443.24	0.1169		443.24	0.58215	443.24	0.04218
404.456	0.80276	352.881	0.00117		443.341	0.50314	443.341	0.11706		443.341	0.45426	443.341	0.04241
404.56	0.78874	352.934	0.000888415		443.442	0.56445	443.442	0.11694		443.442	0.54209	443.442	0.04248
404.663	0.78477	352.988	0.00117		443.543	0.55206	443.543	0.11722		443.543	0.63045	443.543	0.0421
404.767	0.76733	353.041	0.00069886		443.644	0.61623	443.644	0.11659		443.644	0.61424	443.644	0.04215
404.87	0.76676	353.094	0.000982336		443.745	0.56505	443.745	0.11659		443.745	0.65821	443.745	0.0421
404.974	0.7519	353.147	0.000887521		443.846	0.52438	443.846	0.11698		443.846	0.62307	443.846	0.04202
405.077	0.74222	353.2	0.000887325		443.947	0.56806	443.947	0.11653		443.947	0.60856	443.947	0.04236
405.181	0.72983	353.253	0.00127		444.048	0.63178	444.048	0.11586		444.048	0.62888	444.048	0.04246
405.284	0.71909	353.307	0.000697306		444.149	0.65623	444.149	0.1155		444.149	0.79532	444.149	0.04214
405.388	0.70851	353.36	0.00108		444.25	0.6172	444.25	0.11615		444.25	0.83787	444.25	0.04199
405.491	0.69369	353.413	0.000317125		444.351	0.55029	444.351	0.11692		444.351	0.75818	444.351	0.04216
405.595	0.6895	353.466	0.00136		444.452	0.53811	444.452	0.11679		444.452	0.66135	444.452	0.04231
405.698	0.66727	353.519	0.00108		444.553	0.62166	444.553	0.1171		444.553	0.53439	444.553	0.04247
405.802	0.64919	353.573	0.000886226		444.654	0.66551	444.654	0.11764		444.654	0.55356	444.654	0.04236
405.905	0.6433	353.626	0.000886095		444.755	0.63715	444.755	0.11706		444.755	0.63083	444.755	0.042
406.009	0.63694	353.679	0.000695748		444.856	0.65609	444.856	0.11573		444.856	0.63239	444.856	0.04198
406.112	0.62547	353.732	0.00108		444.957	0.7266	444.957	0.1153		444.957	0.66597	444.957	0.04231
406.216	0.60015	353.785	0.00117		445.058	0.70025	445.058	0.11646		445.058	0.63749	445.058	0.04253
406.319	0.58868	353.839	0.000885558		445.159	0.63227	445.159	0.11687		445.159	0.63341	445.159	0.04261
406.422	0.58271	353.892	0.000885407		445.26	0.62583	445.26	0.11639		445.26	0.75631	445.26	0.04251
406.526	0.57881	353.945	0.000885244		445.361	0.56055	445.361	0.11607		445.361	0.75668	445.361	0.04246
406.629	0.56008	353.998	0.00117		445.462	0.47564	445.462	0.11579		445.462	0.64449	445.462	0.04239
406.733	0.5502	354.051	0.000598619		445.563	0.5351	445.563	0.11627		445.563	0.65327	445.563	0.04255
406.836	0.53608	354.104	0.00108		445.664	0.62412	445.664	0.11717		445.664	0.70512	445.664	0.04256
406.94	0.51267	354.158	0.000979968		445.765	0.65685	445.765	0.11702		445.765	0.7019	445.765	0.04228
407.043	0.50764	354.211	0.00108		445.866	0.63686	445.866	0.11609		445.866	0.61276	445.866	0.04212
407.147	0.49647	354.264	0.000979579		445.967	0.61303	445.967	0.11578		445.967	0.60403	445.967	0.04209
407.25	0.47653	354.317	0.000787705		446.068	0.62839	446.068	0.11681		446.068	0.58308	446.068	0.04221
407.354	0.47633	354.37	0.00117		446.169	0.61232	446.169	0.11791		446.169	0.58196	446.169	0.04213
407.457	0.45812	354.423	0.000786729		446.27	0.62307	446.27	0.11811		446.27	0.67066	446.27	0.04199
407.561	0.46092	354.477	0.00117		446.371	0.6878	446.371	0.11864		446.371	0.58956	446.371	0.04201
407.664	0.43988	354.53	0.00078557		446.472	0.70145	446.472	0.11901		446.472	0.48384	446.472	0.04147
407.768	0.4368	354.583	0.000881412		446.574	0.66211	446.574	0.11839		446.574	0.45661	446.574	0.04152
407.871	0.42326	354.636	0.000977543		446.675	0.60207	446.675	0.11758		446.675	0.43998	446.675	0.04213
407.975	0.40429	354.689	0.000783486		446.776	0.58097	446.776	0.1168		446.776	0.32516	446.776	0.04234
408.078	0.3989	354.743	0.00107		446.877	0.63051	446.877	0.11649		446.877	0.36039	446.877	0.04218
408.181	0.3953	354.796	0.00078188		446.978	0.67556	446.978	0.11694		446.978	0.57042	446.978	0.0423
408.285	0.3805	354.849	0.000878453		447.079	0.6802	447.079	0.1171		447.079	0.63463	447.079	0.04247
408.388	0.37056	354.902	0.00107		447.18	0.67423	447.18	0.1176		447.18	0.63682	447.18	0.04237
408.492	0.34883	354.955	0.00117		447.281	0.62706	447.281	0.1175		447.281	0.45941	447.281	0.04214
408.595	0.34545	355.008	0.00137		447.382	0.57853	447.382	0.11738		447.382	0.29345	447.382	0.04212
408.699	0.32972	355.062	0.000973951		447.483	0.59587	447.483	0.11881		447.483	0.41363	447.483	0.04209
408.802	0.33247	355.115	0.000973434		447.584	0.59189	447.584	0.11942		447.584	0.56695	447.584	0.04252
408.906	0.31682	355.168	0.000972907		447.685	0.62032	447.685	0.11874		447.685	0.69383	447.685	0.04243
409.009	0.31546	355.221	0.000972374		447.786	0.6411	447.786	0.11911		447.786	0.67221	447.786	0.04238
409.113	0.29963	355.274	0.00127		447.887	0.67192	447.887	0.12043		447.887	0.67458	447.887	0.04238
409.216	0.30431	355.327	0.00117		447.988	0.64857	447.988	0.1204		447.988	0.71768	447.988	0.04224
409.32	0.284	355.381	0.000970747		448.089	0.59553	448.089	0.11931		448.089	0.80831	448.089	0.04213
409.423	0.27358	355.434	0.00147		448.19	0.57864	448.19	0.11891		448.19	0.94328	448.19	0.04194
409.526	0.27703	355.487	0.00147		448.291	0.53517	448.291	0.11942		448.291	0.78263	448.291	0.04197
409.63	0.25622	355.54	0.000969111		448.392	0.55388	448.392	0.11997		448.392	0.70763	448.392	0.04226
409.733	0.25689	355.593	0.000766704		448.493	0.63556	448.493	0.11982		448.493	0.7965	448.493	0.04228
409.837	0.25369	355.646	0.00117		448.594	0.64138	448.594	0.12045		448.594	0.73149	448.594	0.04216
409.94	0.24205	355.7	0.00096749		448.695	0.58981	448.695	0.12144		448.695	0.59742	448.695	0.04215
410.044	0.25199	355.753	0.000966956		448.796	0.58962	448.796	0.12121		448.796	0.49203	448.796	0.04211
410.147	0.23089	355.806	0.000966425		448.897	0.61016	448.897	0.12061		448.897	0.51127	448.897	0.04191
410.251	0.22932	355.859	0.000761483		448.998	0.6278	448.998	0.12121		448.998	0.47291	448.998	0.04203
410.354	0.21355	355.912	0.00127		449.099	0.66672	449.099	0.1214		449.099	0.40574	449.099	0.04228
410.457	0.20953	355.965	0.00107		449.2	0.6665	449.2	0.1202		449.2	0.46666	449.2	0.04223
410.561	0.19737	356.019	0.00117		449.301	0.67956	449.301	0.12028		449.301	0.54117	449.301	0.04198
410.664	0.20385	356.072	0.00117		449.402	0.66079	449.402	0.12096		449.402	0.4884	449.402	0.04169
410.768	0.19956	356.125	0.00107		449.503	0.61791	449.503	0.12105		449.503	0.52422	449.503	0.04162
410.871	0.19161	356.178	0.000962774		449.604	0.60804	449.604	0.1212		449.604	0.63269	449.604	0.04189
410.975	0.19043	356.231	0.000962258		449.705	0.63973	449.705	0.12115		449.705	0.65321	449.705	0.04262
411.078	0.17713	356.284	0.000753368		449.806	0.63397	449.806	0.12071		449.806	0.69201	449.806	0.04292
411.182	0.17656	356.338	0.00107		449.907	0.61479	449.907	0.12104		449.907	0.51896	449.907	0.04244
411.285	0.17161	356.391	0.00096072		450.008	0.64169	450.008	0.12199		450.008	0.16541	450.008	0.04194
411.388	0.16255	356.444	0.000750372		450.109	0.69013	450.109	0.12267		450.109	0.42097	450.109	0.04192
411.492	0.15331	356.497	0.00106		450.21	0.74033	450.21	0.12232		450.21	0.56759	450.21	0.04236
411.595	0.16444	356.55	0.0008538		450.312	0.66767	450.312	0.12126		450.312	0.57558	450.312	0.04239
411.699	0.15183	356.603	0.00106		450.413	0.60879	450.413	0.12151		450.413	0.61343	450.413	0.0423
411.802	0.13614	356.657	0.000852336		450.514	0.60587	450.514	0.12215		450.514	0.64577	450.514	0.04214
411.906	0.14787	356.71	0.00117		450.615	0.6455	450.615	0.12225		450.615	0.67403	450.615	0.0422
412.009	0.14534	356.763	0.000850916		450.716	0.65912	450.716	0.12196		450.716	0.58468	450.716	0.04228
412.113	0.13011	356.816	0.00117		450.817	0.65116	450.817	0.12205		450.817	0.52435	450.817	0.04234
412.216	0.13025	356.869	0.000742793		450.918	0.63995	450.918	0.12246		450.918	0.62942	450.918	0.04239
412.319	0.12042	356.922	0.00117		451.019	0.62299	451.019	0.1219		451.019	0.65649	451.019	0.04211
412.423	0.13834	356.976	0.00106		451.12	0.62144	451.12	0.12093		451.12	0.59435	451.12	0.0419
412.526	0.1182	357.029	0.000955051		451.221	0.68518	451.221	0.12097		451.221	0.71196	451.221	0.0416
412.63	0.11958	357.082	0.00106		451.322	0.69727	451.322	0.12234		451.322	0.69177	451.322	0.04183
412.733	0.11509	357.135	0.000846569		451.423	0.62748	451.423	0.12221		451.423	0.58162	451.423	0.04244
412.837	0.11074	357.188	0.000846059		451.524	0.60766	451.524	0.12094		451.524	0.64154	451.524	0.0425
412.94	0.10762	357.241	0.000737545		451.625	0.61354	451.625	0.12119		451.625	0.77454	451.625	0.04224
413.043	0.11129	357.295	0.00106		451.726	0.60076	451.726	0.12206		451.726	0.7939	451.726	0.04217
413.147	0.11493	357.348	0.00128		451.827	0.62191	451.827	0.12214		451.827	0.68291	451.827	0.04205
413.25	0.10737	357.401	0.000519118		451.928	0.66854	451.928	0.12133		451.928	0.6356	451.928	0.04175
413.354	0.10174	357.454	0.000952557		452.029	0.66211	452.029	0.12104		452.029	0.51544	452.029	0.04157
413.457	0.09677	357.507	0.000626522		452.13	0.66971	452.13	0.12252		452.13	0.45986	452.13	0.04171
413.561	0.09595	357.56	0.00095217		452.231	0.70826	452.231	0.12378		452.231	0.64041	452.231	0.04201
413.664	0.10433	357.613	0.000843253		452.332	0.67135	452.332	0.12349		452.332	0.62852	452.332	0.04212
413.767	0.10745	357.667	0.00106		452.433	0.64959	452.433	0.12285		452.433	0.57373	452.433	0.04197
413.871	0.10298	357.72	0.00117		452.534	0.67975	452.534	0.12257		452.534	0.56437	452.534	0.04218
413.974	0.08863	357.773	0.000951649		452.635	0.65226	452.635	0.12195		452.635	0.52684	452.635	0.04245
414.078	0.09898	357.826	0.00095156		452.736	0.60026	452.736	0.12134		452.736	0.58121	452.736	0.04239
414.181	0.1018	357.879	0.00106		452.837	0.61059	452.837	0.12154		452.837	0.71358	452.837	0.04235
414.285	0.09547	357.932	0.000951414		452.938	0.64119	452.938	0.12159		452.938	0.73952	452.938	0.04246
414.388	0.08387	357.986	0.00139		453.039	0.64203	453.039	0.12126		453.039	0.72617	453.039	0.04258
414.491	0.09565	358.039	0.000624222		453.14	0.62555	453.14	0.12167		453.14	0.69745	453.14	0.04266
414.595	0.07908	358.092	0.000842184		453.241	0.58335	453.241	0.12183		453.241	0.60451	453.241	0.04234
414.698	0.08724	358.145	0.00182		453.342	0.56363	453.342	0.12065		453.342	0.48911	453.342	0.04194
414.802	0.07381	358.198	0.00106		453.443	0.60788	453.443	0.12039		453.443	0.53402	453.443	0.04185
414.905	0.08574	358.251	0.000732744		453.544	0.65211	453.544	0.12157		453.544	0.65637	453.544	0.04201
415.008	0.07686	358.304	0.00117		453.645	0.67405	453.645	0.12153		453.645	0.63468	453.645	0.04218
415.112	0.07393	358.358	0.000950765		453.746	0.66883	453.746	0.12097		453.746	0.60578	453.746	0.04222
415.215	0.06865	358.411	0.00106		453.847	0.61244	453.847	0.12107		453.847	0.7041	453.847	0.04237
415.319	0.0911	358.464	0.00106		453.948	0.61243	453.948	0.121		453.948	0.72281	453.948	0.04223
415.422	0.0646	358.517	0.00106		454.05	0.61129	454.05	0.1217		454.05	0.71499	454.05	0.04205
415.526	0.07839	358.57	0.00117		454.151	0.65965	454.151	0.12203		454.151	0.6454	454.151	0.0421
415.629	0.06172	358.623	0.00106		454.252	0.72852	454.252	0.12188		454.252	0.7855	454.252	0.04242
415.732	0.06869	358.677	0.000620195		454.353	0.75616	454.353	0.12142		454.353	1.05906	454.353	0.04236
415.836	0.0676	358.73	0.000949195		454.454	0.74276	454.454	0.12145		454.454	0.95351	454.454	0.04192
415.939	0.08245	358.783	0.00106		454.555	0.72385	454.555	0.1215		454.555	0.86001	454.555	0.042
416.043	0.06679	358.836	0.000727995		454.656	0.73363	454.656	0.12155		454.656	0.80473	454.656	0.0421
416.146	0.07588	358.889	0.00061679		454.757	0.72612	454.757	0.12136		454.757	0.65179	454.757	0.042
416.249	0.06802	358.942	0.00128		454.858	0.71445	454.858	0.1211		454.858	0.54807	454.858	0.04224
416.353	0.07544	358.995	0.000725526		454.959	0.69153	454.959	0.12045		454.959	0.63625	454.959	0.042
416.456	0.07377	359.049	0.000724615		455.06	0.65899	455.06	0.12116		455.06	0.54227	455.06	0.04244
416.56	0.06023	359.102	0.00106		455.161	0.64525	455.161	0.12103		455.161	0.45427	455.161	0.04247
416.663	0.06202	359.155	0.00083422		455.262	0.69553	455.262	0.12044		455.262	0.54038	455.262	0.04239
416.766	0.07225	359.208	0.00117		455.363	0.68504	455.363	0.12048		455.363	0.65753	455.363	0.04212
416.87	0.06203	359.261	0.00106		455.464	0.6558	455.464	0.12086		455.464	0.59017	455.464	0.04226
416.973	0.07129	359.314	0.00094421		455.565	0.6811	455.565	0.12146		455.565	0.49548	455.565	0.04252
417.077	0.06682	359.367	0.00117		455.666	0.69539	455.666	0.12087		455.666	0.50595	455.666	0.04239
417.18	0.0802	359.421	0.00151		455.767	0.65358	455.767	0.12041		455.767	0.56153	455.767	0.04239
417.283	0.06159	359.474	0.00071666		455.868	0.67985	455.868	0.12177		455.868	0.42378	455.868	0.04269
417.387	0.06566	359.527	0.00106		455.969	0.69669	455.969	0.12181		455.969	0.47235	455.969	0.04263
417.49	0.06783	359.58	0.00117		456.07	0.71288	456.07	0.12175		456.07	0.66557	456.07	0.04208
417.594	0.059	359.633	0.000486527		456.171	0.78096	456.171	0.12035		456.171	0.76115	456.171	0.04218
417.697	0.07792	359.686	0.0014		456.272	0.71105	456.272	0.12011		456.272	0.77191	456.272	0.04237
417.8	0.06657	359.739	0.00117		456.373	0.62205	456.373	0.12111		456.373	0.67136	456.373	0.04214
417.904	0.06782	359.793	0.000825757		456.474	0.66425	456.474	0.12101		456.474	0.65609	456.474	0.04192
418.007	0.06827	359.846	0.0014		456.575	0.66221	456.575	0.12072		456.575	0.57418	456.575	0.04218
418.111	0.08557	359.899	0.00105		456.676	0.64049	456.676	0.12128		456.676	0.55806	456.676	0.0424
418.214	0.06134	359.952	0.000824272		456.777	0.67938	456.777	0.12122		456.777	0.64552	456.777	0.04237
418.317	0.06843	360.005	0.0014		456.878	0.67597	456.878	0.12061		456.878	0.55469	456.878	0.04264
418.421	0.06508	360.058	0.000823456		456.979	0.66909	456.979	0.12022		456.979	0.52275	456.979	0.04264
418.524	0.06378	360.111	0.0014		457.08	0.63707	457.08	0.12005		457.08	0.61038	457.08	0.0424
418.628	0.07056	360.165	0.000937961		457.181	0.61822	457.181	0.11922		457.181	0.72378	457.181	0.04251
418.731	0.05995	360.218	0.00128		457.282	0.61884	457.282	0.11888		457.282	0.72295	457.282	0.04238
418.834	0.0706	360.271	0.000937528		457.383	0.62793	457.383	0.11915		457.383	0.69965	457.383	0.04213
418.938	0.07081	360.324	0.000706337		457.484	0.671	457.484	0.11974		457.484	0.64502	457.484	0.04235
419.041	0.06493	360.377	0.000937118		457.585	0.69726	457.585	0.12041		457.585	0.53947	457.585	0.04245
419.145	0.07955	360.43	0.00105		457.686	0.69653	457.686	0.11941		457.686	0.64444	457.686	0.04223
419.248	0.06753	360.483	0.00105		457.788	0.69404	457.788	0.11871		457.788	0.73411	457.788	0.04197
419.351	0.07518	360.536	0.000704741		457.889	0.68395	457.889	0.11935		457.889	0.71966	457.889	0.04189
419.455	0.05787	360.59	0.00128		457.99	0.67132	457.99	0.12006		457.99	0.78531	457.99	0.04208
419.558	0.05971	360.643	0.00117		458.091	0.63719	458.091	0.1198		458.091	0.77497	458.091	0.04232
419.661	0.07387	360.696	0.00117		458.192	0.62578	458.192	0.11954		458.192	0.7167	458.192	0.04208
419.765	0.07482	360.749	0.00105		458.293	0.65663	458.293	0.12006		458.293	0.68721	458.293	0.04144
419.868	0.06831	360.802	0.000702107		458.394	0.68512	458.394	0.11948		458.394	0.59322	458.394	0.0416
419.972	0.07444	360.855	0.00128		458.495	0.72638	458.495	0.11949		458.495	0.56876	458.495	0.0419
420.075	0.08464	360.908	0.000817559		458.596	0.75157	458.596	0.12133		458.596	0.70381	458.596	0.04162
420.178	0.07873	360.962	0.00117		458.697	0.75192	458.697	0.12073		458.697	0.74113	458.697	0.04227
420.282	0.07941	361.015	0.00117		458.798	0.71815	458.798	0.11881		458.798	0.65003	458.798	0.04236
420.385	0.07009	361.068	0.000580864		458.899	0.73702	458.899	0.11971		458.899	0.72135	458.899	0.0422
420.488	0.07521	361.121	0.000932665		459	0.73214	459	0.11995		459	0.67733	459	0.04216
420.592	0.067	361.174	0.00117		459.101	0.6897	459.101	0.11891		459.101	0.61625	459.101	0.0423
420.695	0.06797	361.227	0.000577353		459.202	0.68201	459.202	0.11971		459.202	0.62525	459.202	0.04236
420.799	0.07742	361.28	0.000694462		459.303	0.65872	459.303	0.12025		459.303	0.60135	459.303	0.04243
420.902	0.07024	361.333	0.00117		459.404	0.68175	459.404	0.11954		459.404	0.63778	459.404	0.04246
421.005	0.08073	361.387	0.00105		459.505	0.71901	459.505	0.11994		459.505	0.66003	459.505	0.04214
421.109	0.07657	361.44	0.00164		459.606	0.72799	459.606	0.12014		459.606	0.81506	459.606	0.04222
421.212	0.08075	361.493	0.000690377		459.707	0.67583	459.707	0.11934		459.707	0.61728	459.707	0.04272
421.315	0.07746	361.546	0.00141		459.808	0.69224	459.808	0.11865		459.808	0.56422	459.808	0.0424
421.419	0.07872	361.599	0.000688406		459.909	0.7143	459.909	0.11865		459.909	0.59791	459.909	0.04222
421.522	0.06885	361.652	0.00105		460.01	0.72214	460.01	0.11957		460.01	0.57665	460.01	0.04236
421.626	0.08316	361.705	0.000927136		460.111	0.72459	460.111	0.1209		460.111	0.57935	460.111	0.04218
421.729	0.0699	361.759	0.000565268		460.212	0.72222	460.212	0.12032		460.212	0.72787	460.212	0.04231
421.832	0.07286	361.812	0.00141		460.313	0.73836	460.313	0.11973		460.313	0.84899	460.313	0.04242
421.936	0.08311	361.865	0.000805099		460.414	0.74789	460.414	0.12037		460.414	0.75142	460.414	0.0423
422.039	0.09527	361.918	0.000683612		460.515	0.70581	460.515	0.11992		460.515	0.61424	460.515	0.04201
422.142	0.07724	361.971	0.00117		460.616	0.69579	460.616	0.1181		460.616	0.65378	460.616	0.04187
422.246	0.07752	362.024	0.000803789		460.717	0.70339	460.717	0.11746		460.717	0.63748	460.717	0.04188
422.349	0.06996	362.077	0.00129		460.818	0.67216	460.818	0.1182		460.818	0.54445	460.818	0.04181
422.453	0.07291	362.13	0.000560313		460.919	0.70448	460.919	0.11872		460.919	0.48476	460.919	0.04185
422.556	0.06927	362.184	0.00117		461.02	0.73961	461.02	0.11976		461.02	0.62065	461.02	0.04228
422.659	0.06984	362.237	0.00141		461.121	0.73329	461.121	0.12124		461.121	0.68424	461.121	0.04242
422.763	0.08742	362.29	0.000802658		461.222	0.72612	461.222	0.12132		461.222	0.61307	461.222	0.04242
422.866	0.07482	362.343	0.00117		461.323	0.7125	461.323	0.12055		461.323	0.61995	461.323	0.04247
422.969	0.06705	362.396	0.00117		461.425	0.70496	461.425	0.12004		461.425	0.70696	461.425	0.04239
423.073	0.08023	362.449	0.000924099		461.526	0.73414	461.526	0.11954		461.526	0.76249	461.526	0.04234
423.176	0.08839	362.502	0.000680834		461.627	0.7462	461.627	0.1199		461.627	0.71621	461.627	0.04222
423.279	0.08018	362.555	0.00105		461.728	0.71086	461.728	0.1195		461.728	0.7427	461.728	0.04238
423.383	0.08573	362.608	0.00105		461.829	0.67941	461.829	0.11902		461.829	0.69106	461.829	0.04244
423.486	0.07442	362.662	0.00117		461.93	0.71351	461.93	0.11996		461.93	0.70624	461.93	0.04215
423.589	0.07682	362.715	0.000559274		462.031	0.74695	462.031	0.12016		462.031	0.73556	462.031	0.04234
423.693	0.0821	362.768	0.00105		462.132	0.72203	462.132	0.11981		462.132	0.66958	462.132	0.04253
423.796	0.07832	362.821	0.000923983		462.233	0.71855	462.233	0.119		462.233	0.67269	462.233	0.04229
423.9	0.08313	362.874	0.00117		462.334	0.7013	462.334	0.11904		462.334	0.58393	462.334	0.04235
424.003	0.08134	362.927	0.00129		462.435	0.67221	462.435	0.1204		462.435	0.49497	462.435	0.04239
424.106	0.08167	362.98	0.00105		462.536	0.69661	462.536	0.11868		462.536	0.54295	462.536	0.04247
424.21	0.07389	363.033	0.00105		462.637	0.72285	462.637	0.11819		462.637	0.6318	462.637	0.04262
424.313	0.0849	363.087	0.00117		462.738	0.71839	462.738	0.11897		462.738	0.69057	462.738	0.04227
424.416	0.09091	363.14	0.00117		462.839	0.70806	462.839	0.11978		462.839	0.7408	462.839	0.04183
424.52	0.0831	363.193	0.00117		462.94	0.72118	462.94	0.12032		462.94	0.85631	462.94	0.04195
424.623	0.08047	363.246	0.00129		463.041	0.68632	463.041	0.12028		463.041	0.7924	463.041	0.04237
424.726	0.08243	363.299	0.00153		463.142	0.69335	463.142	0.12071		463.142	0.64363	463.142	0.04249
424.83	0.09316	363.352	0.00055425		463.243	0.72972	463.243	0.12105		463.243	0.63521	463.243	0.04235
424.933	0.07912	363.405	0.000921449		463.344	0.73368	463.344	0.11937		463.344	0.6656	463.344	0.04246
425.036	0.08413	363.458	0.00104		463.445	0.7258	463.445	0.1186		463.445	0.69532	463.445	0.04261
425.14	0.09267	363.511	0.00104		463.546	0.70825	463.546	0.11845		463.546	0.73414	463.546	0.0427
425.243	0.08392	363.565	0.000549648		463.647	0.72373	463.647	0.11922		463.647	0.69747	463.647	0.04259
425.346	0.0802	363.618	0.000795701		463.748	0.73948	463.748	0.11943		463.748	0.69498	463.748	0.04224
425.45	0.07824	363.671	0.00091882		463.849	0.7178	463.849	0.11975		463.849	0.66151	463.849	0.04194
425.553	0.08563	363.724	0.00117		463.95	0.68854	463.95	0.11966		463.95	0.65417	463.95	0.04192
425.656	0.08984	363.777	0.00154		464.051	0.71648	464.051	0.11905		464.051	0.6574	464.051	0.04215
425.76	0.08924	363.83	0.000791976		464.152	0.78081	464.152	0.11841		464.152	0.59763	464.152	0.0422
425.863	0.09424	363.883	0.000540463		464.253	0.79006	464.253	0.11799		464.253	0.54294	464.253	0.04214
425.966	0.08697	363.936	0.000915511		464.354	0.72789	464.354	0.11911		464.354	0.59993	464.354	0.04241
426.07	0.08636	363.99	0.00104		464.455	0.71941	464.455	0.11892		464.455	0.6201	464.455	0.04259
426.173	0.1018	364.043	0.00117		464.556	0.69989	464.556	0.11802		464.556	0.60305	464.556	0.04217
426.276	0.08484	364.096	0.000913335		464.657	0.70898	464.657	0.11786		464.657	0.69656	464.657	0.04186
426.38	0.09136	364.149	0.00117		464.758	0.73507	464.758	0.11869		464.758	0.67239	464.758	0.04185
426.483	0.09968	364.202	0.000784493		464.859	0.73391	464.859	0.11964		464.859	0.60896	464.859	0.04229
426.586	0.0918	364.255	0.00104		464.96	0.7307	464.96	0.11928		464.96	0.63203	464.96	0.04276
426.69	0.08301	364.308	0.00155		465.061	0.74256	465.061	0.11854		465.061	0.63242	465.061	0.04261
426.793	0.0963	364.361	0.000781182		465.163	0.76149	465.163	0.11875		465.163	0.67615	465.163	0.04243
426.896	0.0872	364.414	0.000522505		465.264	0.76574	465.264	0.11961		465.264	0.7358	465.264	0.04217
427	0.08905	364.467	0.00104		465.365	0.73125	465.365	0.12044		465.365	0.67831	465.365	0.0421
427.103	0.09266	364.521	0.000777953		465.466	0.71322	465.466	0.12068		465.466	0.72504	465.466	0.04203
427.206	0.0794	364.574	0.00090674		465.567	0.71043	465.567	0.11962		465.567	0.79984	465.567	0.04197
427.31	0.091	364.627	0.00117		465.668	0.70242	465.668	0.11887		465.668	0.82442	465.668	0.04207
427.413	0.09212	364.68	0.000905379		465.769	0.69478	465.769	0.11891		465.769	0.89465	465.769	0.04193
427.516	0.08553	364.733	0.00156		465.87	0.69963	465.87	0.11774		465.87	0.7473	465.87	0.04177
427.62	0.0869	364.786	0.00104		465.971	0.70981	465.971	0.1172		465.971	0.58441	465.971	0.04178
427.723	0.09359	364.839	0.00117		466.072	0.72833	466.072	0.11823		466.072	0.65738	466.072	0.04202
427.826	0.09951	364.892	0.0013		466.173	0.73127	466.173	0.11825		466.173	0.72846	466.173	0.0425
427.93	0.09729	364.945	0.00143		466.274	0.72498	466.274	0.11747		466.274	0.67787	466.274	0.04255
428.033	0.08514	364.999	0.000901811		466.375	0.71639	466.375	0.11772		466.375	0.59871	466.375	0.04205
428.136	0.10068	365.052	0.00117		466.476	0.72401	466.476	0.11826		466.476	0.58236	466.476	0.04189
428.24	0.10666	365.105	0.00117		466.577	0.7332	466.577	0.11798		466.577	0.72405	466.577	0.04204
428.343	0.07994	365.158	0.0013		466.678	0.72588	466.678	0.1181		466.678	0.77072	466.678	0.0422
428.446	0.09861	365.211	0.0013		466.779	0.7244	466.779	0.11857		466.779	0.74543	466.779	0.0422
428.55	0.08899	365.264	0.00117		466.88	0.70035	466.88	0.11824		466.88	0.75977	466.88	0.04188
428.653	0.09418	365.317	0.00103		466.981	0.71893	466.981	0.11851		466.981	0.77936	466.981	0.04211
428.756	0.09729	365.37	0.00103		467.082	0.73652	467.082	0.11985		467.082	0.72043	467.082	0.04271
428.859	0.09569	365.423	0.00117		467.183	0.70604	467.183	0.11975		467.183	0.57065	467.183	0.04238
428.963	0.08931	365.476	0.00117		467.284	0.72369	467.284	0.11861		467.284	0.68961	467.284	0.04218
429.066	0.08805	365.53	0.000898005		467.385	0.73195	467.385	0.11814		467.385	0.83557	467.385	0.04242
429.169	0.10785	365.583	0.00103		467.486	0.76767	467.486	0.11804		467.486	0.87314	467.486	0.04253
429.273	0.08544	365.636	0.000897502		467.587	0.80904	467.587	0.11933		467.587	0.79641	467.587	0.04211
429.376	0.09043	365.689	0.000762945		467.688	0.78653	467.688	0.11984		467.688	0.80928	467.688	0.04195
429.479	0.09317	365.742	0.000897026		467.789	0.74733	467.789	0.11973		467.789	0.74269	467.789	0.04214
429.583	0.0977	365.795	0.000627726		467.89	0.72268	467.89	0.11947		467.89	0.68353	467.89	0.04238
429.686	0.11046	365.848	0.00117		467.991	0.7419	467.991	0.11841		467.991	0.72722	467.991	0.04254
429.789	0.0807	365.901	0.000761535		468.092	0.76424	468.092	0.11788		468.092	0.73488	468.092	0.04249
429.893	0.10036	365.954	0.00144		468.193	0.75377	468.193	0.11814		468.193	0.65923	468.193	0.04234
429.996	0.1027	366.007	0.000490705		468.294	0.77595	468.294	0.11811		468.294	0.70961	468.294	0.04251
430.099	0.09351	366.061	0.000895425		468.395	0.78445	468.395	0.11709		468.395	0.68308	468.395	0.04251
430.202	0.10567	366.114	0.00103		468.496	0.78574	468.496	0.11684		468.496	0.76526	468.496	0.04223
430.306	0.08074	366.167	0.0013		468.597	0.75885	468.597	0.11616		468.597	0.70707	468.597	0.04207
430.409	0.0862	366.22	0.00117		468.698	0.70299	468.698	0.11693		468.698	0.74198	468.698	0.04232
430.512	0.09494	366.273	0.0013		468.799	0.68438	468.799	0.11857		468.799	0.76402	468.799	0.04269
430.616	0.09637	366.326	0.00103		468.901	0.72239	468.901	0.11816		468.901	0.78121	468.901	0.04263
430.719	0.10199	366.379	0.000620264		469.002	0.73831	469.002	0.11734		469.002	0.74617	469.002	0.04252
430.822	0.09388	366.432	0.00117		469.103	0.75689	469.103	0.11875		469.103	0.65614	469.103	0.04275
430.926	0.09208	366.485	0.00117		469.204	0.81385	469.204	0.11861		469.204	0.6361	469.204	0.04281
431.029	0.09808	366.538	0.00117		469.305	0.82467	469.305	0.11746		469.305	0.71782	469.305	0.04288
431.132	0.09552	366.591	0.00075311		469.406	0.79322	469.406	0.11848		469.406	0.73361	469.406	0.04237
431.236	0.09816	366.645	0.00117		469.507	0.77801	469.507	0.1197		469.507	0.75857	469.507	0.0418
431.339	0.09667	366.698	0.00088921		469.608	0.72823	469.608	0.11845		469.608	0.71266	469.608	0.04185
431.442	0.09924	366.751	0.00117		469.709	0.71038	469.709	0.11913		469.709	0.59228	469.709	0.04246
431.545	0.0989	366.804	0.000887758		469.81	0.73778	469.81	0.11951		469.81	0.56015	469.81	0.04264
431.649	0.09752	366.857	0.00117		469.911	0.76166	469.911	0.1179		469.911	0.60169	469.911	0.0422
431.752	0.09605	366.91	0.00103		470.012	0.77107	470.012	0.11792		470.012	0.63318	470.012	0.04209
431.855	0.10709	366.963	0.000465718		470.113	0.76623	470.113	0.11793		470.113	0.63471	470.113	0.04214
431.959	0.10058	367.016	0.000884717		470.214	0.7639	470.214	0.11729		470.214	0.74342	470.214	0.04218
432.062	0.10801	367.069	0.00145		470.315	0.79512	470.315	0.11801		470.315	0.82003	470.315	0.04271
432.165	0.08672	367.122	0.00173		470.416	0.79664	470.416	0.11833		470.416	0.75885	470.416	0.04287
432.268	0.09663	367.175	0.00074108		470.517	0.77586	470.517	0.11831		470.517	0.6871	470.517	0.04249
432.372	0.09834	367.229	0.00088174		470.618	0.80543	470.618	0.11903		470.618	0.70246	470.618	0.04212
432.475	0.10346	367.282	0.00159		470.719	0.8048	470.719	0.11879		470.719	0.73365	470.719	0.0419
432.578	0.08771	367.335	0.00159		470.82	0.76541	470.82	0.11817		470.82	0.69647	470.82	0.0424
432.682	0.0915	367.388	0.00117		470.921	0.76661	470.921	0.11866		470.921	0.69552	470.921	0.04284
432.785	0.11041	367.441	0.000593041		471.022	0.76888	471.022	0.11865		471.022	0.73636	471.022	0.04234
432.888	0.09966	367.494	0.00102		471.123	0.74495	471.123	0.11817		471.123	0.70831	471.123	0.04195
432.991	0.10288	367.547	0.00102		471.224	0.70904	471.224	0.11849		471.224	0.66679	471.224	0.04205
433.095	0.08914	367.6	0.00102		471.325	0.71471	471.325	0.11918		471.325	0.71944	471.325	0.04211
433.198	0.09007	367.653	0.00102		471.426	0.7532	471.426	0.11953		471.426	0.72859	471.426	0.04207
433.301	0.09705	367.706	0.00116		471.527	0.75882	471.527	0.1188		471.527	0.65303	471.527	0.04231
433.405	0.09235	367.759	0.00058692		471.628	0.72847	471.628	0.11829		471.628	0.58325	471.628	0.04227
433.508	0.08487	367.812	0.00116		471.729	0.73266	471.729	0.11923		471.729	0.59217	471.729	0.04208
433.611	0.09912	367.866	0.00116		471.83	0.77541	471.83	0.11956		471.83	0.6896	471.83	0.04226
433.714	0.08992	367.919	0.00146		471.931	0.79817	471.931	0.11864		471.931	0.77142	471.931	0.04209
433.818	0.08205	367.972	0.00116		472.032	0.79734	472.032	0.11737		472.032	0.69371	472.032	0.04211
433.921	0.09887	368.025	0.00116		472.133	0.77503	472.133	0.1181		472.133	0.62509	472.133	0.04212
434.024	0.09628	368.078	0.00131		472.234	0.76019	472.234	0.11856		472.234	0.63209	472.234	0.04182
434.127	0.09579	368.131	0.000727778		472.335	0.73713	472.335	0.11849		472.335	0.62196	472.335	0.04161
434.231	0.09043	368.184	0.00116		472.436	0.76618	472.436	0.11862		472.436	0.68038	472.436	0.04181
434.334	0.08349	368.237	0.000872875		472.537	0.77219	472.537	0.11781		472.537	0.67765	472.537	0.04204
434.437	0.09098	368.29	0.0016		472.639	0.74701	472.639	0.11788		472.639	0.63006	472.639	0.04214
434.541	0.0935	368.343	0.00116		472.74	0.74868	472.74	0.11881		472.74	0.69092	472.74	0.04204
434.644	0.09349	368.396	0.00087204		472.841	0.78938	472.841	0.11851		472.841	0.79429	472.841	0.04202
434.747	0.09674	368.449	0.00102		472.942	0.81467	472.942	0.11821		472.942	0.78645	472.942	0.04215
434.85	0.09215	368.502	0.000871485		473.043	0.79858	473.043	0.1195		473.043	0.81265	473.043	0.04233
434.954	0.08627	368.556	0.00175		473.144	0.77532	473.144	0.1184		473.144	0.89105	473.144	0.04216
435.057	0.09757	368.609	0.000577249		473.245	0.78864	473.245	0.11756		473.245	0.89962	473.245	0.04226
435.16	0.0761	368.662	0.00116		473.346	0.7786	473.346	0.118		473.346	0.79119	473.346	0.04222
435.263	0.08457	368.715	0.00116		473.447	0.7488	473.447	0.11828		473.447	0.72143	473.447	0.04217
435.367	0.09695	368.768	0.00116		473.548	0.7504	473.548	0.11729		473.548	0.72889	473.548	0.04238
435.47	0.07755	368.821	0.00116		473.649	0.7539	473.649	0.11713		473.649	0.64298	473.649	0.04225
435.573	0.09909	368.874	0.00175		473.75	0.75609	473.75	0.11761		473.75	0.57974	473.75	0.04201
435.677	0.08619	368.927	0.000573786		473.851	0.75417	473.851	0.11792		473.851	0.59644	473.851	0.04207
435.78	0.08344	368.98	0.00131		473.952	0.78098	473.952	0.11757		473.952	0.69306	473.952	0.04229
435.883	0.09926	369.033	0.000868489		474.053	0.79727	474.053	0.11731		474.053	0.83895	474.053	0.04224
435.986	0.08534	369.086	0.00131		474.154	0.74958	474.154	0.11801		474.154	0.78862	474.154	0.04209
436.09	0.09619	369.139	0.00131		474.255	0.71078	474.255	0.11879		474.255	0.6505	474.255	0.04229
436.193	0.09255	369.192	0.00116		474.356	0.67242	474.356	0.11871		474.356	0.59948	474.356	0.04254
436.296	0.07702	369.246	0.00146		474.457	0.69548	474.457	0.1185		474.457	0.60074	474.457	0.04215
436.399	0.09256	369.299	0.000569553		474.558	0.73917	474.558	0.1185		474.558	0.69419	474.558	0.04212
436.503	0.08329	369.352	0.00146		474.659	0.76799	474.659	0.11784		474.659	0.77278	474.659	0.04238
436.606	0.0831	369.405	0.00131		474.76	0.79145	474.76	0.1174		474.76	0.79356	474.76	0.0425
436.709	0.10053	369.458	0.000865985		474.861	0.80826	474.861	0.11789		474.861	0.78226	474.861	0.04262
436.812	0.08769	369.511	0.000865677		474.962	0.82232	474.962	0.11775		474.962	0.71877	474.962	0.04233
436.916	0.09343	369.564	0.000566585		475.063	0.82981	475.063	0.11766		475.063	0.69112	475.063	0.04199
437.019	0.09039	369.617	0.000865066		475.164	0.81349	475.164	0.11834		475.164	0.76684	475.164	0.0418
437.122	0.0859	369.67	0.00161		475.265	0.80318	475.265	0.11912		475.265	0.85373	475.265	0.04197
437.225	0.08788	369.723	0.00161		475.366	0.80591	475.366	0.11847		475.366	0.72794	475.366	0.04228
437.329	0.09466	369.776	0.00101		475.467	0.78867	475.467	0.11802		475.467	0.63174	475.467	0.04231
437.432	0.08766	369.829	0.000863846		475.568	0.78466	475.568	0.11873		475.568	0.74052	475.568	0.04219
437.535	0.09285	369.882	0.000713301		475.669	0.80192	475.669	0.11827		475.669	0.84062	475.669	0.04219
437.638	0.103	369.935	0.00101		475.77	0.81732	475.77	0.11795		475.77	0.84512	475.77	0.04253
437.742	0.0843	369.988	0.00101		475.871	0.82051	475.871	0.11792		475.871	0.85639	475.871	0.04261
437.845	0.09709	370.042	0.00101		475.972	0.80726	475.972	0.1172		475.972	0.88153	475.972	0.04242
437.948	0.08134	370.095	0.000711492		476.073	0.79663	476.073	0.11695		476.073	0.88842	476.073	0.04245
438.051	0.09311	370.148	0.00101		476.174	0.79238	476.174	0.11729		476.174	0.81395	476.174	0.04203
438.155	0.07838	370.201	0.00116		476.275	0.78179	476.275	0.11786		476.275	0.75038	476.275	0.04153
438.258	0.08911	370.254	0.00132		476.377	0.78303	476.377	0.11804		476.377	0.74858	476.377	0.04185
438.361	0.09499	370.307	0.00162		476.478	0.78309	476.478	0.11792		476.478	0.69459	476.478	0.04241
438.464	0.07849	370.36	0.000557699		476.579	0.79252	476.579	0.11828		476.579	0.67972	476.579	0.04246
438.568	0.08483	370.413	0.00116		476.68	0.81302	476.68	0.11872		476.68	0.79184	476.68	0.04229
438.671	0.08725	370.466	0.000860137		476.781	0.80237	476.781	0.11786		476.781	0.80594	476.781	0.04245
438.774	0.08891	370.519	0.000859834		476.882	0.81375	476.882	0.11784		476.882	0.81083	476.882	0.0426
438.877	0.09637	370.572	0.000555364		476.983	0.79062	476.983	0.1184		476.983	0.78106	476.983	0.04228
438.98	0.08959	370.625	0.00162		477.084	0.77401	477.084	0.118		477.084	0.78285	477.084	0.04204
439.084	0.08271	370.678	0.00162		477.185	0.77481	477.185	0.11805		477.185	0.75294	477.185	0.04204
439.187	0.08173	370.731	0.00116		477.286	0.78073	477.286	0.11852		477.286	0.76913	477.286	0.04231
439.29	0.09047	370.784	0.00162		477.387	0.79802	477.387	0.11809		477.387	0.77438	477.387	0.04249
439.393	0.08241	370.837	0.00116		477.488	0.80681	477.488	0.11753		477.488	0.80268	477.488	0.0423
439.497	0.09208	370.891	0.00101		477.589	0.806	477.589	0.11738		477.589	0.78222	477.589	0.04195
439.6	0.08961	370.944	0.000857377		477.69	0.8102	477.69	0.11827		477.69	0.74455	477.69	0.04181
439.703	0.08788	370.997	0.000550553		477.791	0.81922	477.791	0.11948		477.791	0.74214	477.791	0.04214
439.806	0.08919	371.05	0.000856671		477.892	0.82411	477.892	0.11946		477.892	0.72452	477.892	0.04249
439.91	0.08156	371.103	0.00116		477.993	0.80537	477.993	0.11926		477.993	0.75069	477.993	0.04235
440.013	0.08036	371.156	0.00116		478.094	0.78083	478.094	0.11784		478.094	0.78654	478.094	0.04196
440.116	0.08439	371.209	0.000855424		478.195	0.80167	478.195	0.11712		478.195	0.7872	478.195	0.04165
440.219	0.08417	371.262	0.000546488		478.296	0.82818	478.296	0.11775		478.296	0.73336	478.296	0.04176
440.322	0.09065	371.315	0.00101		478.397	0.79861	478.397	0.11799		478.397	0.76436	478.397	0.0421
440.426	0.07599	371.368	0.00101		478.498	0.76392	478.498	0.11717		478.498	0.79894	478.498	0.04207
440.529	0.08868	371.421	0.00116		478.599	0.77531	478.599	0.11744		478.599	0.79776	478.599	0.04192
440.632	0.07456	371.474	0.00101		478.7	0.80485	478.7	0.1186		478.7	0.8111	478.7	0.04212
440.735	0.06973	371.527	0.00101		478.801	0.79373	478.801	0.11847		478.801	0.82852	478.801	0.04237
440.839	0.08073	371.58	0.000695023		478.902	0.77534	478.902	0.11779		478.902	0.83433	478.902	0.042
440.942	0.07817	371.633	0.00116		479.003	0.77614	479.003	0.11724		479.003	0.81343	479.003	0.04198
441.045	0.07875	371.686	0.00101		479.104	0.78354	479.104	0.117		479.104	0.75977	479.104	0.04212
441.148	0.07773	371.739	0.000848496		479.205	0.79574	479.205	0.11731		479.205	0.75577	479.205	0.04259
441.252	0.0673	371.792	0.00116		479.306	0.78466	479.306	0.11741		479.306	0.75296	479.306	0.04265
441.355	0.07806	371.846	0.00164		479.407	0.77544	479.407	0.11826		479.407	0.70944	479.407	0.04264
441.458	0.0845	371.899	0.001		479.508	0.77987	479.508	0.11853		479.508	0.7116	479.508	0.0427
441.561	0.08556	371.952	0.00148		479.609	0.78163	479.609	0.11781		479.609	0.741	479.609	0.04243
441.664	0.06717	372.005	0.00148		479.71	0.80132	479.71	0.11693		479.71	0.7779	479.71	0.04258
441.768	0.08174	372.058	0.001		479.811	0.83087	479.811	0.11685		479.811	0.82848	479.811	0.04293
441.871	0.08451	372.111	0.00116		479.912	0.83468	479.912	0.11697		479.912	0.81182	479.912	0.0428
441.974	0.07876	372.164	0.001		480.013	0.81744	480.013	0.11661		480.013	0.77568	480.013	0.04235
442.077	0.08929	372.217	0.001		480.115	0.80327	480.115	0.11786		480.115	0.74221	480.115	0.04214
442.18	0.07484	372.27	0.00133		480.216	0.77241	480.216	0.11898		480.216	0.70296	480.216	0.04198
442.284	0.0707	372.323	0.00067343		480.317	0.7864	480.317	0.11921		480.317	0.7552	480.317	0.04187
442.387	0.08056	372.376	0.000999204		480.418	0.81194	480.418	0.11908		480.418	0.77916	480.418	0.04208
442.49	0.07691	372.429	0.00116		480.519	0.77281	480.519	0.11902		480.519	0.71082	480.519	0.04206
442.593	0.07123	372.482	0.00116		480.62	0.7732	480.62	0.11913		480.62	0.71679	480.62	0.04194
442.696	0.07629	372.535	0.000502122		480.721	0.79095	480.721	0.11874		480.721	0.72996	480.721	0.04202
442.8	0.07323	372.588	0.000997165		480.822	0.81003	480.822	0.11793		480.822	0.71832	480.822	0.04165
442.903	0.07489	372.641	0.000996705		480.923	0.79683	480.923	0.11742		480.923	0.69789	480.923	0.04165
443.006	0.07823	372.694	0.00133		481.024	0.77603	481.024	0.11708		481.024	0.71877	481.024	0.04188
443.109	0.06697	372.747	0.000328332		481.125	0.77842	481.125	0.11692		481.125	0.75613	481.125	0.04199
443.212	0.07611	372.8	0.000828199		481.226	0.77546	481.226	0.11748		481.226	0.75975	481.226	0.04237
443.316	0.07146	372.853	0.00183		481.327	0.79439	481.327	0.11794		481.327	0.76512	481.327	0.04293
443.419	0.06939	372.906	0.000826772		481.428	0.84205	481.428	0.11802		481.428	0.76524	481.428	0.04303
443.522	0.06874	372.96	0.0015		481.529	0.84711	481.529	0.11785		481.529	0.75698	481.529	0.04248
443.625	0.07345	373.013	0.000825485		481.63	0.78248	481.63	0.11827		481.63	0.71217	481.63	0.04225
443.728	0.08339	373.066	0.00116		481.731	0.7716	481.731	0.11871		481.731	0.68623	481.731	0.04226
443.832	0.07364	373.119	0.00167		481.832	0.81546	481.832	0.11885		481.832	0.68796	481.832	0.04229
443.935	0.08373	373.172	0.00116		481.933	0.81983	481.933	0.11788		481.933	0.64606	481.933	0.0424
444.038	0.06723	373.225	0.000992857		482.034	0.83397	482.034	0.11723		482.034	0.71082	482.034	0.04222
444.141	0.07412	373.278	0.00116		482.135	0.8107	482.135	0.11646		482.135	0.78875	482.135	0.04195
444.244	0.07202	373.331	0.00184		482.236	0.77976	482.236	0.11588		482.236	0.77787	482.236	0.0417
444.348	0.07063	373.384	0.000992036		482.337	0.79052	482.337	0.11497		482.337	0.7847	482.337	0.0418
444.451	0.07067	373.437	0.000991767		482.438	0.78569	482.438	0.11533		482.438	0.72377	482.438	0.04215
444.554	0.08124	373.49	0.0015		482.539	0.77942	482.539	0.11785		482.539	0.65218	482.539	0.04218
444.657	0.07079	373.543	0.00168		482.64	0.7968	482.64	0.11862		482.64	0.69093	482.64	0.04237
444.76	0.06364	373.596	0.00151		482.741	0.81107	482.741	0.1184		482.741	0.78712	482.741	0.04268
444.864	0.06966	373.649	0.00133		482.842	0.8163	482.842	0.11817		482.842	0.76996	482.842	0.04257
444.967	0.06855	373.702	0.00116		482.943	0.78902	482.943	0.11793		482.943	0.66641	482.943	0.04251
445.07	0.06347	373.755	0.00185		483.044	0.79542	483.044	0.11728		483.044	0.69459	483.044	0.04212
445.173	0.06466	373.808	0.000817514		483.145	0.80066	483.145	0.11732		483.145	0.6923	483.145	0.04218
445.276	0.0624	373.861	0.00133		483.246	0.80579	483.246	0.11855		483.246	0.75376	483.246	0.04241
445.38	0.06911	373.914	0.000989338		483.347	0.79821	483.347	0.11929		483.347	0.80472	483.347	0.04231
445.483	0.07179	373.967	0.000989066		483.448	0.79433	483.448	0.11882		483.448	0.78688	483.448	0.04242
445.586	0.06814	374.02	0.000988795		483.549	0.80472	483.549	0.11819		483.549	0.80922	483.549	0.04229
445.689	0.06325	374.073	0.00151		483.65	0.81465	483.65	0.11809		483.65	0.8027	483.65	0.04207
445.792	0.06031	374.126	0.00151		483.752	0.81352	483.752	0.11893		483.752	0.77988	483.752	0.04201
445.895	0.07828	374.179	0.00134		483.853	0.80858	483.853	0.11885		483.853	0.7799	483.853	0.04186
445.999	0.06772	374.232	0.00116		483.954	0.80451	483.954	0.11869		483.954	0.76034	483.954	0.0423
446.102	0.07451	374.285	0.000289022		484.055	0.82094	484.055	0.11761		484.055	0.7258	484.055	0.04178
446.205	0.05899	374.339	0.00134		484.156	0.83234	484.156	0.11698		484.156	0.70861	484.156	0.0415
446.308	0.06629	374.392	0.00116		484.257	0.83804	484.257	0.11664		484.257	0.70706	484.257	0.04164
446.411	0.06542	374.445	0.00151		484.358	0.84225	484.358	0.11672		484.358	0.77556	484.358	0.04179
446.515	0.07437	374.498	0.00116		484.459	0.82833	484.459	0.11717		484.459	0.81635	484.459	0.04216
446.618	0.06775	374.551	0.00169		484.56	0.80576	484.56	0.11752		484.56	0.77293	484.56	0.04234
446.721	0.06548	374.604	0.00134		484.661	0.79595	484.661	0.11841		484.661	0.7877	484.661	0.04246
446.824	0.07415	374.657	0.00098539		484.762	0.80432	484.762	0.11841		484.762	0.79323	484.762	0.04223
446.927	0.06594	374.71	0.000808294		484.863	0.80154	484.863	0.11815		484.863	0.73114	484.863	0.04219
447.03	0.06157	374.763	0.00116		484.964	0.81041	484.964	0.11814		484.964	0.7317	484.964	0.04221
447.134	0.05146	374.816	0.00116		485.065	0.81188	485.065	0.11838		485.065	0.80401	485.065	0.04225
447.237	0.06657	374.869	0.000984045		485.166	0.81285	485.166	0.11856		485.166	0.85383	485.166	0.04206
447.34	0.05752	374.922	0.000271418		485.267	0.82767	485.267	0.11816		485.267	0.84592	485.267	0.04201
447.443	0.05986	374.975	0.00134		485.368	0.81118	485.368	0.11841		485.368	0.78517	485.368	0.04258
447.546	0.06273	375.028	0.000982926		485.469	0.8068	485.469	0.11884		485.469	0.76062	485.469	0.0425
447.649	0.05692	375.081	0.00116		485.57	0.82227	485.57	0.1176		485.57	0.77436	485.57	0.04222
447.753	0.0622	375.134	0.0017		485.671	0.83023	485.671	0.11776		485.671	0.78027	485.671	0.04242
447.856	0.06093	375.187	0.000981724		485.772	0.79554	485.772	0.11848		485.772	0.73946	485.772	0.04254
447.959	0.0609	375.24	0.0017		485.873	0.78053	485.873	0.11854		485.873	0.71439	485.873	0.04275
448.062	0.0709	375.293	0.000800199		485.974	0.8064	485.974	0.11853		485.974	0.78554	485.974	0.04271
448.165	0.05958	375.346	0.00116		486.075	0.82633	486.075	0.11819		486.075	0.84798	486.075	0.04234
448.268	0.05991	375.399	0.000980045		486.176	0.82818	486.176	0.11721		486.176	0.86949	486.176	0.0418
448.372	0.07192	375.452	0.000979621		486.277	0.82995	486.277	0.11693		486.277	0.84898	486.277	0.04163
448.475	0.05423	375.505	0.00116		486.378	0.81178	486.378	0.1177		486.378	0.77439	486.378	0.04206
448.578	0.06404	375.558	0.000978779		486.479	0.79161	486.479	0.11795		486.479	0.74228	486.479	0.04213
448.681	0.0654	375.611	0.00171		486.58	0.79436	486.58	0.11816		486.58	0.73482	486.58	0.04189
448.784	0.06777	375.664	0.00153		486.681	0.809	486.681	0.11902		486.681	0.80173	486.681	0.04222
448.887	0.05404	375.717	0.0019		486.782	0.79713	486.782	0.1187		486.782	0.77433	486.782	0.04216
448.991	0.07096	375.77	0.000424502		486.883	0.79017	486.883	0.11801		486.883	0.70553	486.883	0.04219
449.094	0.06368	375.823	0.00172		486.984	0.8107	486.984	0.11836		486.984	0.6549	486.984	0.04202
449.197	0.05832	375.876	0.00116		487.085	0.82074	487.085	0.11845		487.085	0.65889	487.085	0.04194
449.3	0.07087	375.929	0.00153		487.186	0.81496	487.186	0.11837		487.186	0.65532	487.186	0.0418
449.403	0.05225	375.982	0.00172		487.287	0.81126	487.287	0.11861		487.287	0.66598	487.287	0.04191
449.506	0.05961	376.035	0.00209		487.388	0.81441	487.388	0.11874		487.388	0.71968	487.388	0.04222
449.609	0.06233	376.088	0.00191		487.49	0.80684	487.49	0.11817		487.49	0.70902	487.49	0.04219
449.713	0.05724	376.141	0.000974535		487.591	0.79868	487.591	0.11845		487.591	0.71074	487.591	0.04206
449.816	0.06888	376.194	0.000974176		487.692	0.81854	487.692	0.11902		487.692	0.7876	487.692	0.04224
449.919	0.04894	376.247	0.00172		487.793	0.83255	487.793	0.11891		487.793	0.71066	487.793	0.04247
450.022	0.05717	376.3	0.00191		487.894	0.82008	487.894	0.11849		487.894	0.71644	487.894	0.0423
450.125	0.06229	376.353	0.0021		487.995	0.8131	487.995	0.1179		487.995	0.8083	487.995	0.04239
450.228	0.06474	376.406	0.00135		488.096	0.81216	488.096	0.11776		488.096	0.8374	488.096	0.04275
450.332	0.04771	376.459	0.00154		488.197	0.81107	488.197	0.11872		488.197	0.80044	488.197	0.04273
450.435	0.06648	376.512	0.000593839		488.298	0.80758	488.298	0.11881		488.298	0.79021	488.298	0.04222
450.538	0.06582	376.565	0.00116		488.399	0.80357	488.399	0.1178		488.399	0.76408	488.399	0.04194
450.641	0.05967	376.618	0.00173		488.5	0.80756	488.5	0.1177		488.5	0.74984	488.5	0.04205
450.744	0.06821	376.672	0.000970758		488.601	0.81988	488.601	0.11769		488.601	0.78891	488.601	0.04232
450.847	0.06479	376.725	0.00097033		488.702	0.83406	488.702	0.1173		488.702	0.82479	488.702	0.04236
450.95	0.05144	376.778	0.00116		488.803	0.82037	488.803	0.11686		488.803	0.79117	488.803	0.04202
451.053	0.04615	376.831	0.00116		488.904	0.80927	488.904	0.11795		488.904	0.7601	488.904	0.0423
451.157	0.05336	376.884	0.0025		489.005	0.8231	489.005	0.11844		489.005	0.77778	489.005	0.04258
451.26	0.05676	376.937	0.00193		489.106	0.83018	489.106	0.1176		489.106	0.77469	489.106	0.04219
451.363	0.05812	376.99	0.00212		489.207	0.81292	489.207	0.11766		489.207	0.71964	489.207	0.0419
451.466	0.06079	377.043	0.00116		489.308	0.80296	489.308	0.11859		489.308	0.71602	489.308	0.04196
451.569	0.05061	377.096	0.00194		489.409	0.80965	489.409	0.11955		489.409	0.76571	489.409	0.04206
451.672	0.04725	377.149	0.00194		489.51	0.82116	489.51	0.11924		489.51	0.77277	489.51	0.04199
451.775	0.05062	377.202	0.00136		489.611	0.83419	489.611	0.11818		489.611	0.78312	489.611	0.04215
451.879	0.05913	377.255	0.00175		489.712	0.83136	489.712	0.11808		489.712	0.78836	489.712	0.04244
451.982	0.05594	377.308	0.00175		489.813	0.82874	489.813	0.11806		489.813	0.75395	489.813	0.04234
452.085	0.04725	377.361	0.00195		489.914	0.83656	489.914	0.1178		489.914	0.73547	489.914	0.04221
452.188	0.0605	377.414	0.00215		490.015	0.8314	490.015	0.11802		490.015	0.7818	490.015	0.04224
452.291	0.05322	377.467	0.00156		490.116	0.81582	490.116	0.11818		490.116	0.79548	490.116	0.04223
452.394	0.0517	377.52	0.000962636		490.217	0.81733	490.217	0.11789		490.217	0.75873	490.217	0.04258
452.497	0.05154	377.573	0.00176		490.318	0.82193	490.318	0.11821		490.318	0.75033	490.318	0.04295
452.6	0.05539	377.626	0.000961585		490.419	0.82834	490.419	0.11885		490.419	0.73471	490.419	0.04251
452.704	0.0535	377.679	0.00196		490.52	0.82929	490.52	0.1177		490.52	0.72587	490.52	0.04228
452.807	0.04844	377.732	0.00116		490.621	0.83509	490.621	0.1176		490.621	0.7142	490.621	0.04275
452.91	0.05593	377.785	0.00216		490.722	0.83582	490.722	0.11781		490.722	0.7624	490.722	0.0428
453.013	0.04493	377.838	0.00176		490.823	0.82567	490.823	0.11837		490.823	0.78545	490.823	0.04255
453.116	0.04828	377.891	0.00217		490.924	0.82476	490.924	0.11898		490.924	0.77378	490.924	0.04225
453.219	0.05501	377.944	0.00197		491.025	0.82617	491.025	0.11963		491.025	0.76879	491.025	0.0422
453.322	0.06045	377.997	0.00116		491.126	0.83972	491.126	0.11927		491.126	0.78525	491.126	0.04224
453.425	0.04826	378.05	0.00157		491.227	0.85268	491.227	0.11819		491.227	0.79069	491.227	0.04187
453.529	0.04827	378.103	0.00197		491.329	0.85041	491.329	0.11709		491.329	0.79136	491.329	0.04198
453.632	0.04043	378.156	0.00177		491.43	0.8431	491.43	0.11765		491.43	0.77004	491.43	0.04219
453.735	0.05296	378.209	0.00157		491.531	0.84614	491.531	0.11838		491.531	0.74386	491.531	0.04191
453.838	0.04138	378.262	0.00218		491.632	0.84504	491.632	0.11829		491.632	0.81348	491.632	0.0422
453.941	0.04169	378.315	0.00136		491.733	0.84037	491.733	0.1188		491.733	0.80358	491.733	0.04255
454.044	0.04445	378.368	0.00157		491.834	0.82618	491.834	0.11812		491.834	0.78008	491.834	0.04228
454.147	0.04649	378.421	0.00239		491.935	0.81092	491.935	0.11774		491.935	0.77982	491.935	0.04223
454.25	0.05313	378.474	0.00177		492.036	0.82748	492.036	0.11835		492.036	0.7907	492.036	0.04268
454.354	0.05279	378.527	0.000955371		492.137	0.85324	492.137	0.11883		492.137	0.74633	492.137	0.04274
454.457	0.05433	378.58	0.00116		492.238	0.84762	492.238	0.11886		492.238	0.7557	492.238	0.0422
454.56	0.04376	378.633	0.0026		492.339	0.83191	492.339	0.11744		492.339	0.80146	492.339	0.04204
454.663	0.04559	378.686	0.00198		492.44	0.81963	492.44	0.11716		492.44	0.82302	492.44	0.04198
454.766	0.03855	378.739	0.00239		492.541	0.81246	492.541	0.11879		492.541	0.78018	492.541	0.04195
454.869	0.04804	378.792	0.0024		492.642	0.83949	492.642	0.11905		492.642	0.80641	492.642	0.04224
454.972	0.03791	378.845	0.00157		492.743	0.83712	492.743	0.11799		492.743	0.76719	492.743	0.04254
455.075	0.04444	378.898	0.000747188		492.844	0.84144	492.844	0.11883		492.844	0.71033	492.844	0.04228
455.178	0.04914	378.951	0.00157		492.945	0.85946	492.945	0.11881		492.945	0.7429	492.945	0.04224
455.281	0.04415	379.004	0.00261		493.046	0.84557	493.046	0.11763		493.046	0.78057	493.046	0.04246
455.385	0.05272	379.057	0.00157		493.147	0.82589	493.147	0.11768		493.147	0.80794	493.147	0.04216
455.488	0.04122	379.11	0.00156		493.248	0.83132	493.248	0.11828		493.248	0.82129	493.248	0.04211
455.591	0.04108	379.163	0.00199		493.349	0.83713	493.349	0.11863		493.349	0.79167	493.349	0.0423
455.694	0.04642	379.216	0.00201		493.45	0.84045	493.45	0.11866		493.45	0.78313	493.45	0.04197
455.797	0.04095	379.269	0.00157		493.551	0.84246	493.551	0.11821		493.551	0.78398	493.551	0.04199
455.9	0.04606	379.322	0.00313		493.652	0.82986	493.652	0.11838		493.652	0.78917	493.652	0.04252
456.003	0.04458	379.375	0.00117		493.753	0.8151	493.753	0.11887		493.753	0.78019	493.753	0.04272
456.106	0.04277	379.428	0.00232		493.854	0.82861	493.854	0.11959		493.854	0.80187	493.854	0.04286
456.209	0.0372	379.481	0.00262		493.955	0.84017	493.955	0.11925		493.955	0.8066	493.955	0.0425
456.312	0.04583	379.534	0.00234		494.056	0.84129	494.056	0.11957		494.056	0.79351	494.056	0.0421
456.416	0.04204	379.587	0.00142		494.157	0.84878	494.157	0.12083		494.157	0.82522	494.157	0.04211
456.519	0.04317	379.64	0.00228		494.258	0.84739	494.258	0.11885		494.258	0.81947	494.258	0.04189
456.622	0.03034	379.693	0.00128		494.359	0.84392	494.359	0.11679		494.359	0.81242	494.359	0.04183
456.725	0.03709	379.746	0.00244		494.46	0.83854	494.46	0.11779		494.46	0.83164	494.46	0.0422
456.828	0.03741	379.799	0.00177		494.561	0.83496	494.561	0.11817		494.561	0.76332	494.561	0.04262
456.931	0.04121	379.852	0.00169		494.662	0.83092	494.662	0.11771		494.662	0.72911	494.662	0.04276
457.034	0.03393	379.905	0.00198		494.763	0.83133	494.763	0.11786		494.763	0.74827	494.763	0.04226
457.137	0.04143	379.958	0.00248		494.864	0.82291	494.864	0.11811		494.864	0.76088	494.864	0.04167
457.24	0.03645	380.01	0.00184		494.965	0.80941	494.965	0.11816		494.965	0.75154	494.965	0.04179
457.343	0.04086	380.064	0.0021		495.067	0.81352	495.067	0.11899		495.067	0.74356	495.067	0.04236
457.446	0.03891	380.116	0.00201		495.168	0.82053	495.168	0.11867		495.168	0.75089	495.168	0.04256
457.55	0.03968	380.169	0.00135		495.269	0.83374	495.269	0.11745		495.269	0.73291	495.269	0.04228
457.653	0.03621	380.222	0.00264		495.37	0.83019	495.37	0.11649		495.37	0.71518	495.37	0.04221
457.756	0.04126	380.275	0.00247		495.471	0.82524	495.471	0.11646		495.471	0.72925	495.471	0.04215
457.859	0.03653	380.328	0.00192		495.572	0.82838	495.572	0.1177		495.572	0.76599	495.572	0.04219
457.962	0.03732	380.381	0.00156		495.673	0.83005	495.673	0.11812		495.673	0.75126	495.673	0.04227
458.065	0.03836	380.434	0.00192		495.774	0.82788	495.774	0.11764		495.774	0.74059	495.774	0.04228
458.168	0.02706	380.487	0.00161		495.875	0.8253	495.875	0.11823		495.875	0.77335	495.875	0.04226
458.271	0.0436	380.54	0.002		495.976	0.8174	495.976	0.11848		495.976	0.7882	495.976	0.04245
458.374	0.03102	380.593	0.00281		496.077	0.81186	496.077	0.11822		496.077	0.79962	496.077	0.04241
458.477	0.03949	380.646	0.0027		496.178	0.82918	496.178	0.11799		496.178	0.81849	496.178	0.04232
458.58	0.03379	380.699	0.00261		496.279	0.83278	496.279	0.11824		496.279	0.80463	496.279	0.042
458.683	0.0454	380.752	0.0023		496.38	0.82967	496.38	0.118		496.38	0.8112	496.38	0.04141
458.787	0.03268	380.805	0.00187		496.481	0.82714	496.481	0.11777		496.481	0.78723	496.481	0.04205
458.89	0.0411	380.858	0.00246		496.582	0.8235	496.582	0.11862		496.582	0.76381	496.582	0.04227
458.993	0.03076	380.911	0.00276		496.683	0.8296	496.683	0.1195		496.683	0.77429	496.683	0.0424
459.096	0.03701	380.964	0.00263		496.784	0.83147	496.784	0.1189		496.784	0.75917	496.784	0.04244
459.199	0.0285	381.017	0.00361		496.885	0.83234	496.885	0.11834		496.885	0.75008	496.885	0.0422
459.302	0.03212	381.07	0.00342		496.986	0.83018	496.986	0.1181		496.986	0.75905	496.986	0.0422
459.405	0.03197	381.123	0.00259		497.087	0.82786	497.087	0.11767		497.087	0.76692	497.087	0.04222
459.508	0.0407	381.176	0.00254		497.188	0.83361	497.188	0.11755		497.188	0.77342	497.188	0.04222
459.611	0.03237	381.229	0.00265		497.289	0.84353	497.289	0.11824		497.289	0.77901	497.289	0.04232
459.714	0.03232	381.282	0.00243		497.39	0.83879	497.39	0.11816		497.39	0.7652	497.39	0.0428
459.817	0.02801	381.335	0.00176		497.491	0.82804	497.491	0.11762		497.491	0.77058	497.491	0.04297
459.92	0.02965	381.388	0.00267		497.592	0.83724	497.592	0.11761		497.592	0.77228	497.592	0.0425
460.023	0.04094	381.441	0.00314		497.693	0.85065	497.693	0.11796		497.693	0.75484	497.693	0.04227
460.126	0.03278	381.494	0.00232		497.794	0.84434	497.794	0.11834		497.794	0.76204	497.794	0.0425
460.229	0.03866	381.547	0.00315		497.895	0.84243	497.895	0.11857		497.895	0.77956	497.895	0.04256
460.333	0.02798	381.6	0.00273		497.996	0.84741	497.996	0.11832		497.996	0.80525	497.996	0.04226
460.436	0.03117	381.653	0.00241		498.097	0.83504	498.097	0.11779		498.097	0.78428	498.097	0.04198
460.539	0.0275	381.706	0.00298		498.198	0.82778	498.198	0.11746		498.198	0.75171	498.198	0.04195
460.642	0.03014	381.759	0.00325		498.299	0.8289	498.299	0.11758		498.299	0.75252	498.299	0.04197
460.745	0.03327	381.812	0.00211		498.4	0.82154	498.4	0.11772		498.4	0.77522	498.4	0.04171
460.848	0.03281	381.865	0.0031		498.501	0.82856	498.501	0.11917		498.501	0.79922	498.501	0.04195
460.951	0.04198	381.918	0.00254		498.602	0.84375	498.602	0.12085		498.602	0.80838	498.602	0.04242
461.054	0.03625	381.971	0.00272		498.703	0.85002	498.703	0.11974		498.703	0.79067	498.703	0.04226
461.157	0.03582	382.024	0.00251		498.805	0.84681	498.805	0.11692		498.805	0.78963	498.805	0.04196
461.26	0.03068	382.077	0.00283		498.906	0.83904	498.906	0.11651		498.906	0.77868	498.906	0.04214
461.363	0.01833	382.13	0.003		499.007	0.83976	499.007	0.11784		499.007	0.75343	499.007	0.04258
461.466	0.03495	382.183	0.00337		499.108	0.84677	499.108	0.11816		499.108	0.77224	499.108	0.04263
461.569	0.03424	382.236	0.00322		499.209	0.84749	499.209	0.11764		499.209	0.78517	499.209	0.04217
461.672	0.02983	382.289	0.00343		499.31	0.84674	499.31	0.11802		499.31	0.76985	499.31	0.04197
461.775	0.03057	382.341	0.00372		499.411	0.84999	499.411	0.11883		499.411	0.77039	499.411	0.04255
461.878	0.03462	382.394	0.0035		499.512	0.85056	499.512	0.1185		499.512	0.81172	499.512	0.04263
461.981	0.03031	382.447	0.00351		499.613	0.84358	499.613	0.11821		499.613	0.8047	499.613	0.04214
462.084	0.03006	382.5	0.00371		499.714	0.83988	499.714	0.11834		499.714	0.77209	499.714	0.04245
462.188	0.0298	382.553	0.00304		499.815	0.83698	499.815	0.11915		499.815	0.77951	499.815	0.04275
462.291	0.02687	382.606	0.00423		499.916	0.83426	499.916	0.11959		499.916	0.76777	499.916	0.04274
462.394	0.02554	382.659	0.00412		500.017	0.83717	500.017	0.11833		500.017	0.72945	500.017	0.04263
462.497	0.01955	382.712	0.00306		500.118	0.84249	500.118	0.1189		500.118	0.73131	500.118	0.04216
462.6	0.01775	382.765	0.00378		500.219	0.83807	500.219	0.11962		500.219	0.75502	500.219	0.04216
462.703	0.03198	382.818	0.00334		500.32	0.82915	500.32	0.1189		500.32	0.75677	500.32	0.04201
462.806	0.02124	382.871	0.00325		500.421	0.82974	500.421	0.11908		500.421	0.77614	500.421	0.04193
462.909	0.02405	382.924	0.00347		500.522	0.84067	500.522	0.11949		500.522	0.79199	500.522	0.04215
463.012	0.02928	382.977	0.00411		500.623	0.84833	500.623	0.11905		500.623	0.77962	500.623	0.04261
463.115	0.02662	383.03	0.0041		500.724	0.84005	500.724	0.1184		500.724	0.75304	500.724	0.04269
463.218	0.02831	383.083	0.00437		500.825	0.84263	500.825	0.11757		500.825	0.75229	500.825	0.0421
463.321	0.02876	383.136	0.0036		500.926	0.84632	500.926	0.11739		500.926	0.76571	500.926	0.04221
463.424	0.03073	383.189	0.00344		501.027	0.8393	501.027	0.11754		501.027	0.80951	501.027	0.04265
463.527	0.02439	383.242	0.00414		501.128	0.84949	501.128	0.11698		501.128	0.86702	501.128	0.04217
463.63	0.03182	383.295	0.00381		501.229	0.8596	501.229	0.11769		501.229	0.84977	501.229	0.04216
463.733	0.03499	383.348	0.00369		501.33	0.86476	501.33	0.11834		501.33	0.8305	501.33	0.0422
463.836	0.01966	383.401	0.0038		501.431	0.85804	501.431	0.1178		501.431	0.80994	501.431	0.04252
463.939	0.01873	383.454	0.00475		501.532	0.84177	501.532	0.11702		501.532	0.76428	501.532	0.04247
464.042	0.02986	383.507	0.00494		501.633	0.8421	501.633	0.11758		501.633	0.73277	501.633	0.04198
464.145	0.02329	383.56	0.00444		501.734	0.84748	501.734	0.1179		501.734	0.71424	501.734	0.04174
464.248	0.02971	383.613	0.0047		501.835	0.84542	501.835	0.1176		501.835	0.72003	501.835	0.04171
464.351	0.02338	383.666	0.00412		501.936	0.837	501.936	0.11701		501.936	0.72634	501.936	0.04195
464.454	0.01881	383.718	0.00395		502.037	0.82717	502.037	0.11723		502.037	0.73894	502.037	0.04224
464.557	0.02413	383.771	0.00401		502.138	0.83653	502.138	0.11905		502.138	0.75684	502.138	0.0424
464.66	0.02514	383.824	0.00409		502.239	0.85691	502.239	0.12034		502.239	0.80593	502.239	0.04207
464.763	0.02206	383.877	0.00406		502.34	0.86559	502.34	0.11969		502.34	0.79363	502.34	0.04199
464.866	0.02171	383.93	0.00464		502.442	0.86446	502.442	0.11854		502.442	0.79682	502.442	0.042
464.969	0.02494	383.983	0.00415		502.543	0.84729	502.543	0.11782		502.543	0.78939	502.543	0.04249
465.072	0.02633	384.036	0.00492		502.644	0.83943	502.644	0.1185		502.644	0.75442	502.644	0.04222
465.175	0.02885	384.089	0.00508		502.745	0.85522	502.745	0.11879		502.745	0.74989	502.745	0.04186
465.278	0.03314	384.142	0.00416		502.846	0.87009	502.846	0.11877		502.846	0.79238	502.846	0.04193
465.381	0.02432	384.195	0.00451		502.947	0.8594	502.947	0.11912		502.947	0.80602	502.947	0.04203
465.485	0.03041	384.248	0.00428		503.048	0.84814	503.048	0.11939		503.048	0.79197	503.048	0.04197
465.588	0.02467	384.301	0.00508		503.149	0.85324	503.149	0.11867		503.149	0.78459	503.149	0.04205
465.691	0.02678	384.354	0.00495		503.25	0.85285	503.25	0.11769		503.25	0.77208	503.25	0.04207
465.794	0.02316	384.375	0.00424		503.351	0.84867	503.351	0.11796		503.351	0.75862	503.351	0.04208
465.897	0.02837	384.429	0.00549		503.452	0.84906	503.452	0.11762		503.452	0.78985	503.452	0.04216
466	0.02053	384.482	0.00549		503.553	0.84692	503.553	0.11665		503.553	0.84358	503.553	0.04216
466.103	0.02443	384.535	0.00399		503.654	0.84548	503.654	0.11719		503.654	0.82606	503.654	0.04188
466.206	0.0293	384.588	0.00575		503.755	0.84835	503.755	0.11824		503.755	0.77033	503.755	0.04161
466.309	0.02398	384.641	0.00374		503.856	0.84955	503.856	0.11897		503.856	0.75233	503.856	0.04143
466.412	0.02528	384.694	0.00475		503.957	0.85533	503.957	0.1201		503.957	0.77316	503.957	0.04135
466.515	0.02852	384.747	0.00575		504.058	0.85679	504.058	0.12038		504.058	0.80775	504.058	0.04168
466.618	0.02849	384.801	0.00626		504.159	0.85307	504.159	0.11979		504.159	0.8109	504.159	0.04208
466.721	0.03048	384.854	0.00677		504.26	0.85529	504.26	0.11901		504.26	0.81535	504.26	0.04202
466.824	0.01743	384.907	0.00677		504.361	0.85016	504.361	0.11758		504.361	0.8088	504.361	0.04208
466.927	0.03473	384.96	0.00552		504.462	0.84844	504.462	0.11682		504.462	0.7974	504.462	0.04219
467.03	0.02521	385.013	0.00527		504.563	0.84763	504.563	0.11737		504.563	0.799	504.563	0.04201
467.133	0.02344	385.066	0.00553		504.664	0.83811	504.664	0.11819		504.664	0.78043	504.664	0.04207
467.236	0.01821	385.119	0.00579		504.765	0.84223	504.765	0.11818		504.765	0.75359	504.765	0.04196
467.339	0.01557	385.172	0.00707		504.866	0.85292	504.866	0.11897		504.866	0.78021	504.866	0.04203
467.442	0.02538	385.226	0.00606		504.967	0.85072	504.967	0.11973		504.967	0.84337	504.967	0.04264
467.545	0.02803	385.279	0.00556		505.068	0.85909	505.068	0.11842		505.068	0.81235	505.068	0.04246
467.648	0.02389	385.332	0.00608		505.169	0.85188	505.169	0.11874		505.169	0.77677	505.169	0.04242
467.751	0.02742	385.385	0.00711		505.27	0.8382	505.27	0.11932		505.27	0.79571	505.27	0.04237
467.854	0.01844	385.438	0.00507		505.371	0.84156	505.371	0.1188		505.371	0.81927	505.371	0.04208
467.957	0.02566	385.491	0.00688		505.472	0.84981	505.472	0.11863		505.472	0.81959	505.472	0.04226
468.06	0.02842	385.544	0.0069		505.573	0.85226	505.573	0.11915		505.573	0.82087	505.573	0.04261
468.163	0.03487	385.597	0.00614		505.674	0.84949	505.674	0.11873		505.674	0.80694	505.674	0.04266
468.266	0.02822	385.651	0.00771		505.775	0.8458	505.775	0.11875		505.775	0.78598	505.775	0.04247
468.369	0.02858	385.704	0.00878		505.876	0.85067	505.876	0.11867		505.876	0.78953	505.876	0.04237
468.472	0.02779	385.757	0.00749		505.977	0.85387	505.977	0.11902		505.977	0.80345	505.977	0.04229
468.575	0.02625	385.81	0.00725		506.078	0.84951	506.078	0.11867		506.078	0.79905	506.078	0.0424
468.678	0.02967	385.863	0.0078		506.18	0.84178	506.18	0.119		506.18	0.76387	506.18	0.04245
468.781	0.02584	385.916	0.00756		506.281	0.84161	506.281	0.11916		506.281	0.77642	506.281	0.04234
468.884	0.02532	385.969	0.00838		506.382	0.83731	506.382	0.11866		506.382	0.79418	506.382	0.04214
468.987	0.02427	386.022	0.0076		506.483	0.85195	506.483	0.11807		506.483	0.83163	506.483	0.04221
469.09	0.03443	386.076	0.00709		506.584	0.85544	506.584	0.11888		506.584	0.82512	506.584	0.04236
469.193	0.02249	386.129	0.00792		506.685	0.84545	506.685	0.11889		506.685	0.79393	506.685	0.04252
469.296	0.03117	386.182	0.00794		506.786	0.84608	506.786	0.11837		506.786	0.77879	506.786	0.04238
469.399	0.02363	386.235	0.0077		506.887	0.85447	506.887	0.11882		506.887	0.78919	506.887	0.04224
469.501	0.02138	386.288	0.00854		506.988	0.85476	506.988	0.11953		506.988	0.7848	506.988	0.04223
469.604	0.02578	386.341	0.00993		507.089	0.85892	507.089	0.11904		507.089	0.78215	507.089	0.04207
469.707	0.0279	386.394	0.00886		507.19	0.85293	507.19	0.11838		507.19	0.7713	507.19	0.04208
469.81	0.02024	386.447	0.00916		507.291	0.84428	507.291	0.11813		507.291	0.77343	507.291	0.04223
469.913	0.02415	386.5	0.00919		507.392	0.8463	507.392	0.11778		507.392	0.7821	507.392	0.04266
470.016	0.02407	386.554	0.00839		507.493	0.84346	507.493	0.11889		507.493	0.79347	507.493	0.0423
470.119	0.02169	386.607	0.00646		507.594	0.84515	507.594	0.11827		507.594	0.80358	507.594	0.04234
470.222	0.02649	386.66	0.00899		507.695	0.85499	507.695	0.11752		507.695	0.83262	507.695	0.04237
470.325	0.02857	386.713	0.00845		507.796	0.85728	507.796	0.1177		507.796	0.82217	507.796	0.04209
470.428	0.02579	386.766	0.00931		507.897	0.85782	507.897	0.11906		507.897	0.79531	507.897	0.04205
470.531	0.01746	386.819	0.00905		507.998	0.86359	507.998	0.12025		507.998	0.80568	507.998	0.04207
470.634	0.03259	386.872	0.00963		508.099	0.86688	508.099	0.11939		508.099	0.8175	508.099	0.04222
470.737	0.03277	386.925	0.01304		508.2	0.85685	508.2	0.11856		508.2	0.79799	508.2	0.04194
470.84	0.03481	386.979	0.01165		508.301	0.8599	508.301	0.11793		508.301	0.78743	508.301	0.04169
470.943	0.03041	387.032	0.00968		508.402	0.87363	508.402	0.11769		508.402	0.8368	508.402	0.04147
471.046	0.02806	387.085	0.01026		508.503	0.85865	508.503	0.11847		508.503	0.8157	508.503	0.0416
471.149	0.03064	387.138	0.00943		508.604	0.84635	508.604	0.1186		508.604	0.77948	508.604	0.04186
471.252	0.03235	387.191	0.01001		508.705	0.84806	508.705	0.11858		508.705	0.77595	508.705	0.04175
471.355	0.01869	387.244	0.00916		508.806	0.84937	508.806	0.11932		508.806	0.76648	508.806	0.04185
471.458	0.02701	387.297	0.00917		508.907	0.85549	508.907	0.12033		508.907	0.77569	508.907	0.04205
471.561	0.03069	387.35	0.0109		509.008	0.85631	509.008	0.12071		509.008	0.78406	509.008	0.04198
471.664	0.03273	387.403	0.01092		509.109	0.85359	509.109	0.1202		509.109	0.78306	509.109	0.0419
471.767	0.03559	387.457	0.01179		509.21	0.84667	509.21	0.11945		509.21	0.76629	509.21	0.04186
471.87	0.02947	387.51	0.01411		509.311	0.85032	509.311	0.11937		509.311	0.76215	509.311	0.04192
471.973	0.03236	387.563	0.01326		509.412	0.86491	509.412	0.11994		509.412	0.78209	509.412	0.04209
472.076	0.02865	387.616	0.01096		509.513	0.85015	509.513	0.11994		509.513	0.77235	509.513	0.0423
472.179	0.02079	387.669	0.013		509.614	0.84582	509.614	0.12013		509.614	0.79588	509.614	0.04216
472.282	0.03306	387.722	0.0136		509.715	0.86683	509.715	0.12098		509.715	0.82172	509.715	0.04194
472.385	0.02916	387.775	0.01333		509.816	0.86035	509.816	0.12131		509.816	0.77478	509.816	0.04239
472.488	0.02508	387.828	0.01509		509.918	0.85296	509.918	0.12118		509.918	0.77751	509.918	0.04254
472.591	0.02048	387.882	0.01249		510.019	0.8616	510.019	0.12097		510.019	0.8072	510.019	0.04218
472.693	0.02612	387.935	0.01368		510.12	0.86327	510.12	0.12057		510.12	0.78885	510.12	0.04224
472.796	0.02737	387.988	0.01312		510.221	0.86333	510.221	0.12037		510.221	0.77645	510.221	0.04236
472.899	0.01847	388.041	0.01227		510.322	0.8692	510.322	0.12044		510.322	0.79395	510.322	0.04226
473.002	0.02221	388.094	0.01464		510.423	0.86644	510.423	0.11989		510.423	0.80015	510.423	0.04204
473.105	0.01866	388.147	0.01231		510.524	0.86464	510.524	0.11913		510.524	0.80586	510.524	0.04205
473.208	0.0243	388.2	0.01352		510.625	0.86533	510.625	0.11886		510.625	0.79109	510.625	0.04206
473.311	0.02271	388.253	0.01414		510.726	0.86191	510.726	0.11908		510.726	0.77044	510.726	0.04196
473.414	0.02418	388.306	0.01565		510.827	0.86139	510.827	0.11992		510.827	0.77262	510.827	0.04217
473.517	0.02596	388.359	0.0148		510.928	0.84998	510.928	0.12098		510.928	0.78887	510.928	0.0418
473.62	0.03393	388.413	0.01751		511.029	0.85431	511.029	0.12124		511.029	0.79334	511.029	0.04177
473.723	0.03847	388.466	0.01517		511.13	0.86085	511.13	0.12005		511.13	0.80021	511.13	0.04165
473.826	0.02821	388.519	0.0161		511.231	0.86089	511.231	0.11832		511.231	0.7889	511.231	0.04184
473.929	0.03562	388.572	0.01644		511.332	0.85835	511.332	0.11862		511.332	0.79453	511.332	0.0419
474.032	0.02867	388.625	0.01978		511.433	0.85398	511.433	0.11996		511.433	0.79301	511.433	0.04209
474.135	0.03056	388.678	0.01711		511.534	0.84386	511.534	0.12083		511.534	0.80917	511.534	0.04242
474.238	0.0362	388.731	0.01896		511.635	0.84337	511.635	0.12039		511.635	0.83462	511.635	0.04243
474.341	0.03135	388.784	0.01839		511.736	0.84785	511.736	0.1195		511.736	0.83473	511.736	0.04218
474.444	0.02756	388.837	0.01752		511.837	0.85539	511.837	0.11948		511.837	0.82966	511.837	0.04248
474.546	0.02419	388.891	0.02089		511.938	0.8532	511.938	0.11915		511.938	0.81489	511.938	0.04243
474.649	0.03212	388.944	0.02062		512.039	0.84645	512.039	0.11894		512.039	0.79697	512.039	0.04194
474.752	0.03739	388.997	0.01912		512.14	0.84547	512.14	0.1195		512.14	0.80185	512.14	0.04219
474.855	0.02929	389.05	0.02221		512.241	0.85805	512.241	0.1214		512.241	0.81876	512.241	0.04271
474.958	0.02617	389.103	0.01978		512.342	0.86742	512.342	0.12243		512.342	0.80918	512.342	0.04269
475.061	0.02319	389.156	0.01797		512.443	0.86271	512.443	0.12125		512.443	0.80296	512.443	0.04225
475.164	0.0265	389.209	0.02228		512.544	0.85397	512.544	0.1205		512.544	0.79672	512.544	0.04177
475.267	0.02603	389.262	0.02353		512.645	0.84859	512.645	0.1204		512.645	0.8075	512.645	0.04162
475.37	0.03366	389.315	0.02078		512.746	0.85538	512.746	0.12074		512.746	0.82521	512.746	0.04177
475.473	0.03082	389.368	0.02264		512.847	0.86991	512.847	0.12053		512.847	0.84605	512.847	0.04195
475.576	0.0239	389.422	0.02143		512.948	0.8621	512.948	0.12096		512.948	0.81808	512.948	0.04189
475.679	0.02137	389.475	0.02175		513.049	0.84733	513.049	0.12151		513.049	0.79804	513.049	0.04202
475.782	0.02508	389.528	0.02146		513.15	0.83876	513.15	0.12113		513.15	0.81061	513.15	0.04232
475.885	0.02514	389.581	0.02054		513.251	0.84615	513.251	0.12007		513.251	0.79937	513.251	0.04242
475.988	0.03099	389.634	0.02303		513.352	0.84017	513.352	0.1188		513.352	0.78177	513.352	0.04227
476.09	0.02748	389.687	0.02274		513.453	0.85008	513.453	0.11981		513.453	0.80463	513.453	0.04201
476.193	0.03717	389.74	0.02648		513.554	0.8658	513.554	0.12128		513.554	0.83117	513.554	0.04184
476.296	0.03363	389.793	0.02651		513.656	0.85464	513.656	0.12111		513.656	0.81434	513.656	0.04208
476.399	0.0252	389.846	0.02405		513.757	0.84392	513.757	0.12066		513.757	0.78371	513.757	0.04238
476.502	0.03151	389.899	0.0244		513.858	0.8473	513.858	0.12001		513.858	0.78236	513.858	0.04243
476.605	0.03072	389.953	0.0263		513.959	0.85438	513.959	0.11951		513.959	0.81958	513.959	0.04204
476.708	0.0293	390.006	0.02696		514.06	0.86163	514.06	0.12062		514.06	0.8364	514.06	0.04187
476.811	0.02939	390.059	0.02732		514.161	0.86912	514.161	0.12085		514.161	0.80333	514.161	0.04235
476.914	0.02695	390.112	0.02831		514.262	0.87382	514.262	0.11997		514.262	0.80398	514.262	0.04243
477.017	0.03405	390.165	0.03151		514.363	0.86798	514.363	0.12043		514.363	0.7887	514.363	0.0423
477.12	0.03492	390.218	0.03		514.464	0.85812	514.464	0.12115		514.464	0.77895	514.464	0.04219
477.223	0.02799	390.271	0.0307		514.565	0.8576	514.565	0.12173		514.565	0.79469	514.565	0.04205
477.325	0.02858	390.324	0.03298		514.666	0.8591	514.666	0.12148		514.666	0.78353	514.666	0.04191
477.428	0.03727	390.377	0.03053		514.767	0.85594	514.767	0.12001		514.767	0.7823	514.767	0.04174
477.531	0.02791	390.43	0.03093		514.868	0.85466	514.868	0.11984		514.868	0.78834	514.868	0.04185
477.634	0.02944	390.484	0.03101		514.969	0.85475	514.969	0.12099		514.969	0.79621	514.969	0.04218
477.737	0.03133	390.537	0.03205		515.07	0.85745	515.07	0.12184		515.07	0.80065	515.07	0.04233
477.84	0.03785	390.59	0.03374		515.171	0.85972	515.171	0.12223		515.171	0.81235	515.171	0.04229
477.943	0.03567	390.643	0.03351		515.272	0.85462	515.272	0.12159		515.272	0.81774	515.272	0.04218
478.046	0.03533	390.696	0.03005		515.373	0.85512	515.373	0.12091		515.373	0.80433	515.373	0.04226
478.149	0.02689	390.749	0.0353		515.474	0.86278	515.474	0.12192		515.474	0.78609	515.474	0.04226
478.252	0.03055	390.802	0.03766		515.575	0.86026	515.575	0.12276		515.575	0.77113	515.575	0.04211
478.355	0.02273	390.855	0.03711		515.676	0.84803	515.676	0.12193		515.676	0.77209	515.676	0.04203
478.457	0.03056	390.908	0.03655		515.777	0.85021	515.777	0.12262		515.777	0.7984	515.777	0.04201
478.56	0.03246	390.961	0.0337		515.878	0.86462	515.878	0.12207		515.878	0.82128	515.878	0.04202
478.663	0.03312	391.014	0.03444		515.979	0.86718	515.979	0.12174		515.979	0.82955	515.979	0.04187
478.766	0.03253	391.068	0.03911		516.08	0.86512	516.08	0.12078		516.08	0.828	516.08	0.04211
478.869	0.03144	391.121	0.03755		516.181	0.85906	516.181	0.12099		516.181	0.78862	516.181	0.04199
478.972	0.02482	391.174	0.0363		516.282	0.86508	516.282	0.12252		516.282	0.78784	516.282	0.04202
479.075	0.0353	391.227	0.0443		516.383	0.86959	516.383	0.12231		516.383	0.80526	516.383	0.04192
479.178	0.03054	391.28	0.03875		516.484	0.8738	516.484	0.12237		516.484	0.80709	516.484	0.04209
479.281	0.03582	391.333	0.04048		516.585	0.87736	516.585	0.12361		516.585	0.81643	516.585	0.04236
479.383	0.03392	391.386	0.04419		516.686	0.87409	516.686	0.12332		516.686	0.81268	516.686	0.04214
479.486	0.03516	391.439	0.04292		516.787	0.87333	516.787	0.12238		516.787	0.78774	516.787	0.04221
479.589	0.03068	391.492	0.04198		516.888	0.86869	516.888	0.12168		516.888	0.78056	516.888	0.04217
479.692	0.03037	391.545	0.0397		516.989	0.86853	516.989	0.12112		516.989	0.79899	516.989	0.04195
479.795	0.03523	391.598	0.04242		517.09	0.86172	517.09	0.1242		517.09	0.82203	517.09	0.04195
479.898	0.04021	391.652	0.04614		517.191	0.86274	517.191	0.12431		517.191	0.82169	517.191	0.04227
480.001	0.0404	391.705	0.04485		517.292	0.8648	517.292	0.12324		517.292	0.80099	517.292	0.04269
480.104	0.02779	391.758	0.04858		517.393	0.85997	517.393	0.12271		517.393	0.80425	517.393	0.04268
480.207	0.03736	391.811	0.04729		517.495	0.85915	517.495	0.12306		517.495	0.81673	517.495	0.04256
480.31	0.0318	391.864	0.04968		517.596	0.86234	517.596	0.12299		517.596	0.82834	517.596	0.04243
480.412	0.03588	391.917	0.04704		517.697	0.87047	517.697	0.12265		517.697	0.82736	517.697	0.04227
480.515	0.03032	391.97	0.05012		517.798	0.86976	517.798	0.12294		517.798	0.81635	517.798	0.04208
480.618	0.03755	392.023	0.05152		517.899	0.86307	517.899	0.12336		517.899	0.80845	517.899	0.04201
480.721	0.0372	392.076	0.05663		518	0.86659	518	0.12397		518	0.8105	518	0.04229
480.824	0.03842	392.129	0.05062		518.101	0.86069	518.101	0.12342		518.101	0.81665	518.101	0.04238
480.927	0.02916	392.182	0.05474		518.202	0.85723	518.202	0.12457		518.202	0.77643	518.202	0.04173
481.03	0.03543	392.235	0.05076		518.303	0.865	518.303	0.12467		518.303	0.78252	518.303	0.04212
481.133	0.03296	392.289	0.05591		518.404	0.86771	518.404	0.12445		518.404	0.82449	518.404	0.04232
481.235	0.03339	392.342	0.05498		518.505	0.86443	518.505	0.12446		518.505	0.83848	518.505	0.04215
481.338	0.03236	392.395	0.05916		518.606	0.86768	518.606	0.12307		518.606	0.84512	518.606	0.04223
481.441	0.03852	392.448	0.0579		518.707	0.87099	518.707	0.12231		518.707	0.83433	518.707	0.04226
481.544	0.03874	392.501	0.05631		518.808	0.86871	518.808	0.12353		518.808	0.81989	518.808	0.0421
481.647	0.03238	392.554	0.06292		518.909	0.8639	518.909	0.12447		518.909	0.80444	518.909	0.04182
481.75	0.04289	392.607	0.06031		519.01	0.86245	519.01	0.12417		519.01	0.79497	519.01	0.0418
481.853	0.03702	392.66	0.05975		519.111	0.86451	519.111	0.12363		519.111	0.81558	519.111	0.04194
481.956	0.03962	392.713	0.05955		519.212	0.85809	519.212	0.12454		519.212	0.82904	519.212	0.04186
482.058	0.0335	392.766	0.06693		519.313	0.86511	519.313	0.12497		519.313	0.81659	519.313	0.04178
482.161	0.03912	392.819	0.06812		519.414	0.87557	519.414	0.12547		519.414	0.80941	519.414	0.04202
482.264	0.04244	392.872	0.06586		519.515	0.87277	519.515	0.12568		519.515	0.81821	519.515	0.0425
482.367	0.03842	392.926	0.07122		519.616	0.86562	519.616	0.12582		519.616	0.8109	519.616	0.04281
482.47	0.03617	392.979	0.06929		519.717	0.86395	519.717	0.12591		519.717	0.80986	519.717	0.04223
482.573	0.03778	393.032	0.07085		519.818	0.86471	519.818	0.12502		519.818	0.8275	519.818	0.04174
482.676	0.03566	393.085	0.071		519.919	0.86423	519.919	0.12559		519.919	0.82932	519.919	0.04214
482.778	0.03127	393.138	0.07009		520.02	0.86621	520.02	0.12643		520.02	0.82108	520.02	0.04228
482.881	0.03199	393.191	0.07374		520.121	0.86779	520.121	0.12571		520.121	0.83455	520.121	0.04232
482.984	0.03982	393.244	0.07774		520.222	0.86601	520.222	0.12566		520.222	0.84568	520.222	0.04217
483.087	0.03528	393.297	0.07505		520.323	0.85997	520.323	0.12579		520.323	0.81696	520.323	0.04219
483.19	0.0324	393.35	0.0734		520.424	0.85989	520.424	0.12536		520.424	0.80202	520.424	0.04223
483.293	0.03087	393.403	0.08234		520.525	0.86621	520.525	0.1259		520.525	0.81436	520.525	0.04209
483.396	0.03994	393.456	0.08351		520.626	0.86915	520.626	0.1268		520.626	0.81543	520.626	0.04197
483.498	0.03572	393.509	0.08147		520.727	0.86648	520.727	0.12638		520.727	0.82516	520.727	0.04188
483.601	0.04272	393.562	0.08652		520.828	0.86464	520.828	0.12552		520.828	0.84604	520.828	0.04215
483.704	0.03452	393.616	0.08695		520.929	0.86021	520.929	0.12635		520.929	0.82031	520.929	0.04254
483.807	0.03366	393.669	0.08772		521.031	0.85612	521.031	0.12606		521.031	0.80243	521.031	0.04231
483.91	0.04014	393.722	0.08991		521.132	0.85718	521.132	0.12596		521.132	0.80573	521.132	0.0419
484.013	0.0341	393.775	0.08712		521.233	0.86139	521.233	0.12602		521.233	0.81616	521.233	0.04161
484.116	0.03581	393.828	0.08645		521.334	0.85761	521.334	0.12691		521.334	0.81529	521.334	0.04184
484.218	0.04135	393.881	0.09112		521.435	0.8516	521.435	0.12703		521.435	0.80179	521.435	0.04173
484.321	0.04189	393.934	0.09509		521.536	0.85538	521.536	0.12683		521.536	0.80205	521.536	0.04163
484.424	0.04828	393.987	0.09478		521.637	0.86118	521.637	0.1273		521.637	0.81958	521.637	0.04201
484.527	0.04581	394.04	0.10162		521.738	0.86129	521.738	0.12775		521.738	0.82587	521.738	0.04213
484.63	0.04435	394.093	0.09668		521.839	0.863	521.839	0.12735		521.839	0.82547	521.839	0.04232
484.733	0.04359	394.146	0.10175		521.94	0.86558	521.94	0.12773		521.94	0.80671	521.94	0.04254
484.836	0.04145	394.199	0.09432		522.041	0.86494	522.041	0.12741		522.041	0.80453	522.041	0.04236
484.938	0.03391	394.252	0.10336		522.142	0.86881	522.142	0.12674		522.142	0.81029	522.142	0.04209
485.041	0.04568	394.305	0.10597		522.243	0.86852	522.243	0.12735		522.243	0.798	522.243	0.04215
485.144	0.04913	394.359	0.10108		522.344	0.86369	522.344	0.12816		522.344	0.81146	522.344	0.04204
485.247	0.04047	394.412	0.10876		522.445	0.85685	522.445	0.12851		522.445	0.83055	522.445	0.04187
485.35	0.04059	394.465	0.11		522.546	0.85609	522.546	0.12824		522.546	0.8322	522.546	0.04202
485.453	0.04724	394.518	0.1145		522.647	0.86103	522.647	0.12798		522.647	0.83638	522.647	0.04212
485.555	0.04623	394.571	0.11073		522.748	0.86328	522.748	0.12831		522.748	0.82023	522.748	0.04213
485.658	0.03766	394.624	0.11601		522.849	0.86277	522.849	0.12808		522.849	0.79204	522.849	0.04212
485.761	0.04218	394.677	0.11082		522.95	0.87262	522.95	0.12824		522.95	0.79555	522.95	0.04223
485.864	0.04935	394.73	0.11361		523.051	0.86952	523.051	0.12781		523.051	0.78965	523.051	0.04219
485.967	0.04126	394.783	0.12443		523.152	0.86781	523.152	0.12858		523.152	0.79523	523.152	0.04224
486.07	0.05238	394.836	0.1273		523.253	0.86574	523.253	0.12889		523.253	0.8004	523.253	0.04223
486.172	0.03907	394.889	0.12945		523.354	0.85591	523.354	0.12992		523.354	0.81438	523.354	0.04239
486.275	0.03822	394.942	0.12796		523.455	0.8548	523.455	0.13026		523.455	0.81407	523.455	0.0426
486.378	0.04153	394.995	0.12831		523.556	0.85899	523.556	0.1292		523.556	0.79982	523.556	0.04257
486.481	0.0452	395.048	0.12314		523.657	0.86139	523.657	0.12897		523.657	0.79983	523.657	0.04232
486.584	0.04569	395.101	0.13719		523.758	0.86478	523.758	0.13038		523.758	0.8106	523.758	0.04211
486.687	0.04593	395.155	0.14019		523.859	0.87015	523.859	0.13082		523.859	0.82065	523.859	0.04209
486.789	0.0332	395.208	0.13613		523.96	0.86882	523.96	0.13047		523.96	0.81158	523.96	0.0422
486.892	0.03464	395.261	0.14624		524.061	0.86418	524.061	0.13068		524.061	0.80299	524.061	0.04219
486.995	0.04209	395.314	0.15117		524.162	0.86467	524.162	0.13068		524.162	0.80607	524.162	0.0421
487.098	0.04531	395.367	0.14448		524.263	0.86033	524.263	0.131		524.263	0.80812	524.263	0.04197
487.201	0.0483	395.42	0.15697		524.364	0.85767	524.364	0.13213		524.364	0.81028	524.364	0.04181
487.303	0.04591	395.473	0.16007		524.465	0.86491	524.465	0.13276		524.465	0.80916	524.465	0.04183
487.406	0.04098	395.526	0.15598		524.566	0.86887	524.566	0.13258		524.566	0.81364	524.566	0.0421
487.509	0.04053	395.579	0.153		524.667	0.86932	524.667	0.13233		524.667	0.82306	524.667	0.04232
487.612	0.042	395.632	0.18088		524.768	0.86965	524.768	0.13247		524.768	0.82431	524.768	0.04224
487.715	0.05505	395.685	0.15881		524.87	0.86575	524.87	0.13328		524.87	0.82553	524.87	0.04208
487.818	0.05132	395.738	0.17073		524.971	0.86359	524.971	0.13343		524.971	0.83117	524.971	0.04197
487.92	0.05232	395.791	0.16539		525.072	0.86497	525.072	0.13261		525.072	0.82666	525.072	0.04201
488.023	0.05506	395.844	0.1762		525.173	0.86658	525.173	0.13271		525.173	0.81015	525.173	0.04239
488.126	0.04813	395.897	0.18549		525.274	0.8688	525.274	0.13318		525.274	0.80381	525.274	0.04239
488.229	0.04885	395.95	0.1832		525.375	0.86592	525.375	0.13386		525.375	0.81693	525.375	0.04216
488.332	0.05079	396.004	0.1673		525.476	0.86537	525.476	0.13378		525.476	0.82274	525.476	0.04206
488.434	0.04695	396.057	0.19444		525.577	0.86695	525.577	0.13322		525.577	0.81838	525.577	0.04203
488.537	0.0485	396.11	0.20026		525.678	0.86035	525.678	0.13388		525.678	0.82653	525.678	0.04221
488.64	0.05091	396.163	0.2014		525.779	0.85827	525.779	0.13393		525.779	0.81847	525.779	0.04216
488.743	0.05559	396.216	0.19118		525.88	0.85818	525.88	0.1352		525.88	0.79183	525.88	0.04228
488.846	0.04561	396.269	0.20673		525.981	0.85955	525.981	0.13534		525.981	0.78358	525.981	0.04222
488.948	0.05362	396.322	0.20624		526.082	0.86285	526.082	0.13508		526.082	0.79613	526.082	0.0422
489.051	0.05083	396.375	0.19592		526.183	0.86429	526.183	0.13573		526.183	0.80964	526.183	0.04216
489.154	0.04472	396.428	0.20402		526.284	0.86145	526.284	0.13576		526.284	0.80816	526.284	0.04209
489.257	0.05261	396.481	0.19756		526.385	0.85759	526.385	0.13619		526.385	0.81049	526.385	0.04202
489.36	0.0535	396.534	0.21785		526.486	0.85739	526.486	0.1368		526.486	0.81669	526.486	0.04186
489.462	0.04365	396.587	0.22556		526.587	0.85858	526.587	0.13752		526.587	0.81835	526.587	0.04191
489.565	0.05108	396.64	0.2242		526.688	0.85826	526.688	0.13821		526.688	0.81515	526.688	0.04234
489.668	0.0485	396.693	0.22599		526.789	0.85946	526.789	0.13651		526.789	0.80671	526.789	0.04247
489.771	0.04016	396.746	0.23093		526.89	0.86103	526.89	0.13765		526.89	0.80504	526.89	0.04252
489.874	0.05141	396.799	0.23035		526.991	0.86357	526.991	0.13836		526.991	0.81632	526.991	0.04235
489.976	0.05449	396.852	0.23809		527.092	0.86	527.092	0.1395		527.092	0.8108	527.092	0.04237
490.079	0.0495	396.905	0.23831		527.193	0.85747	527.193	0.14093		527.193	0.80185	527.193	0.04228
490.182	0.04824	396.958	0.24331		527.294	0.86105	527.294	0.1399		527.294	0.81026	527.294	0.04211
490.285	0.05608	397.012	0.24754		527.395	0.86576	527.395	0.13915		527.395	0.82598	527.395	0.04216
490.388	0.05314	397.065	0.251		527.496	0.86494	527.496	0.14036		527.496	0.82353	527.496	0.04212
490.49	0.04893	397.118	0.25051		527.597	0.86057	527.597	0.14076		527.597	0.81244	527.597	0.04196
490.593	0.05193	397.171	0.24605		527.698	0.85687	527.698	0.14077		527.698	0.8181	527.698	0.04211
490.696	0.05242	397.224	0.25677		527.799	0.84992	527.799	0.14195		527.799	0.79805	527.799	0.04219
490.799	0.04282	397.277	0.26435		527.9	0.85512	527.9	0.14206		527.9	0.79342	527.9	0.04231
490.902	0.05668	397.33	0.26477		528.001	0.8578	528.001	0.14214		528.001	0.80418	528.001	0.04227
491.004	0.05703	397.383	0.27565		528.102	0.85987	528.102	0.14294		528.102	0.81216	528.102	0.04244
491.107	0.04802	397.436	0.27696		528.203	0.86219	528.203	0.14353		528.203	0.81457	528.203	0.04256
491.21	0.05844	397.489	0.2799		528.304	0.86367	528.304	0.14412		528.304	0.81445	528.304	0.04245
491.313	0.05249	397.542	0.29257		528.405	0.86471	528.405	0.14468		528.405	0.82478	528.405	0.04239
491.415	0.05807	397.595	0.2948		528.506	0.86175	528.506	0.14473		528.506	0.8302	528.506	0.04221
491.518	0.04937	397.648	0.29139		528.608	0.86111	528.608	0.14526		528.608	0.82974	528.608	0.0422
491.621	0.04744	397.701	0.3087		528.709	0.86141	528.709	0.14618		528.709	0.82566	528.709	0.04234
491.724	0.05303	397.754	0.30047		528.81	0.85759	528.81	0.14551		528.81	0.81682	528.81	0.04234
491.827	0.06267	397.807	0.31668		528.911	0.85727	528.911	0.14551		528.911	0.80933	528.911	0.04217
491.929	0.0517	397.86	0.3199		529.012	0.86144	529.012	0.14641		529.012	0.81663	529.012	0.04203
492.032	0.05238	397.913	0.33339		529.113	0.86434	529.113	0.14688		529.113	0.81768	529.113	0.04232
492.135	0.05303	397.966	0.31776		529.214	0.85989	529.214	0.14746		529.214	0.81866	529.214	0.04221
492.238	0.04996	398.019	0.32349		529.315	0.86263	529.315	0.14743		529.315	0.82269	529.315	0.04218
492.34	0.05581	398.073	0.34162		529.416	0.86851	529.416	0.14705		529.416	0.82369	529.416	0.04223
492.443	0.0575	398.126	0.3383		529.517	0.8678	529.517	0.1468		529.517	0.83047	529.517	0.04208
492.546	0.05326	398.179	0.35237		529.618	0.86461	529.618	0.14741		529.618	0.8275	529.618	0.04219
492.649	0.06398	398.232	0.35776		529.719	0.86323	529.719	0.14852		529.719	0.82417	529.719	0.04234
492.752	0.05145	398.285	0.36481		529.82	0.86079	529.82	0.1497		529.82	0.82473	529.82	0.04232
492.854	0.05085	398.338	0.35976		529.921	0.8621	529.921	0.15038		529.921	0.82592	529.921	0.04214
492.957	0.05602	398.391	0.3672		530.022	0.86424	530.022	0.15067		530.022	0.82288	530.022	0.04202
493.06	0.06049	398.444	0.37925		530.123	0.85998	530.123	0.15139		530.123	0.81765	530.123	0.04199
493.163	0.05628	398.497	0.38123		530.224	0.85617	530.224	0.15266		530.224	0.81243	530.224	0.04207
493.265	0.05858	398.55	0.38569		530.325	0.85121	530.325	0.15306		530.325	0.79701	530.325	0.0424
493.368	0.06056	398.603	0.3897		530.426	0.85092	530.426	0.15259		530.426	0.79264	530.426	0.04265
493.471	0.05722	398.656	0.40127		530.527	0.86137	530.527	0.1534		530.527	0.80695	530.527	0.04261
493.574	0.05523	398.709	0.41579		530.628	0.86322	530.628	0.15471		530.628	0.81569	530.628	0.04248
493.676	0.05375	398.762	0.40869		530.729	0.85931	530.729	0.155		530.729	0.82603	530.729	0.04235
493.779	0.05952	398.815	0.42781		530.83	0.85758	530.83	0.15589		530.83	0.82037	530.83	0.04232
493.882	0.05723	398.868	0.41593		530.931	0.85825	530.931	0.15651		530.931	0.82888	530.931	0.04233
493.985	0.05308	398.921	0.42266		531.032	0.85715	531.032	0.15676		531.032	0.83864	531.032	0.04238
494.087	0.06317	398.974	0.43063		531.133	0.85414	531.133	0.15758		531.133	0.83893	531.133	0.0423
494.19	0.05512	399.027	0.45302		531.234	0.85533	531.234	0.15913		531.234	0.82018	531.234	0.04202
494.293	0.05845	399.08	0.44176		531.335	0.85963	531.335	0.16034		531.335	0.80644	531.335	0.04196
494.396	0.05165	399.133	0.45173		531.436	0.86169	531.436	0.16031		531.436	0.82288	531.436	0.04246
494.498	0.05786	399.186	0.45826		531.537	0.85796	531.537	0.1603		531.537	0.84074	531.537	0.04262
494.601	0.05743	399.239	0.46092		531.638	0.86085	531.638	0.16016		531.638	0.82405	531.638	0.04251
494.704	0.05034	399.292	0.4857		531.739	0.86156	531.739	0.16253		531.739	0.80736	531.739	0.04212
494.807	0.05209	399.345	0.4768		531.84	0.85987	531.84	0.16384		531.84	0.80226	531.84	0.04214
494.909	0.05399	399.398	0.47554		531.941	0.86138	531.941	0.16451		531.941	0.80864	531.941	0.04242
495.012	0.05889	399.452	0.49089		532.042	0.86019	532.042	0.16555		532.042	0.82513	532.042	0.04254
495.115	0.05915	399.505	0.49303		532.143	0.85818	532.143	0.16597		532.143	0.82743	532.143	0.04222
495.218	0.0609	399.558	0.51179		532.245	0.8591	532.245	0.16704		532.245	0.81848	532.245	0.04203
495.32	0.05083	399.611	0.52034		532.346	0.8578	532.346	0.16835		532.346	0.80564	532.346	0.04242
495.423	0.0559	399.664	0.49822		532.447	0.85521	532.447	0.16905		532.447	0.80438	532.447	0.04264
495.526	0.05668	399.717	0.53027		532.548	0.85774	532.548	0.16919		532.548	0.81675	532.548	0.04243
495.629	0.06366	399.77	0.53124		532.649	0.85932	532.649	0.16855		532.649	0.82233	532.649	0.04218
495.731	0.05847	399.823	0.53396		532.75	0.85536	532.75	0.16895		532.75	0.8222	532.75	0.04208
495.834	0.05668	399.876	0.54656		532.851	0.85521	532.851	0.17072		532.851	0.81831	532.851	0.04217
495.937	0.05598	399.929	0.56521		532.952	0.85455	532.952	0.17235		532.952	0.83194	532.952	0.04193
496.04	0.05509	399.982	0.57114		533.053	0.84838	533.053	0.17191		533.053	0.8281	533.053	0.04203
496.142	0.06302	400.035	0.57544		533.154	0.84941	533.154	0.17236		533.154	0.81249	533.154	0.0421
496.245	0.06119	400.088	0.58238		533.255	0.85411	533.255	0.17397		533.255	0.80841	533.255	0.04229
496.348	0.05337	400.141	0.57691		533.356	0.8538	533.356	0.17521		533.356	0.81887	533.356	0.04248
496.451	0.05826	400.194	0.58349		533.457	0.85392	533.457	0.17566		533.457	0.82806	533.457	0.04262
496.553	0.05941	400.247	0.57556		533.558	0.85506	533.558	0.17594		533.558	0.83654	533.558	0.04247
496.656	0.05424	400.3	0.60522		533.659	0.8499	533.659	0.17608		533.659	0.82789	533.659	0.04243
496.759	0.05952	400.353	0.60249		533.76	0.84595	533.76	0.17795		533.76	0.81269	533.76	0.04239
496.861	0.05903	400.406	0.6399		533.861	0.8477	533.861	0.1795		533.861	0.81109	533.861	0.04217
496.964	0.06178	400.459	0.63375		533.962	0.85261	533.962	0.18176		533.962	0.81503	533.962	0.04195
497.067	0.0519	400.512	0.63227		534.063	0.8524	534.063	0.18341		534.063	0.83395	534.063	0.04212
497.17	0.06512	400.565	0.62738		534.164	0.85692	534.164	0.18315		534.164	0.83418	534.164	0.04236
497.272	0.06219	400.618	0.64589		534.265	0.85836	534.265	0.18312		534.265	0.81108	534.265	0.04212
497.375	0.0659	400.671	0.63585		534.366	0.8541	534.366	0.18488		534.366	0.79804	534.366	0.04187
497.478	0.0614	400.724	0.64051		534.467	0.8492	534.467	0.18691		534.467	0.80378	534.467	0.04221
497.581	0.06053	400.777	0.69622		534.568	0.84436	534.568	0.18727		534.568	0.81461	534.568	0.04256
497.683	0.05805	400.83	0.67958		534.669	0.8472	534.669	0.18727		534.669	0.82018	534.669	0.04243
497.786	0.06188	400.883	0.67196		534.77	0.84909	534.77	0.18768		534.77	0.82479	534.77	0.04241
497.889	0.05988	400.936	0.70069		534.871	0.84792	534.871	0.18867		534.871	0.8196	534.871	0.04248
497.991	0.06172	400.989	0.69497		534.972	0.84807	534.972	0.19015		534.972	0.81105	534.972	0.04246
498.094	0.05875	401.042	0.71589		535.073	0.85208	535.073	0.19208		535.073	0.81106	535.073	0.04227
498.197	0.0595	401.095	0.6983		535.174	0.85652	535.174	0.1942		535.174	0.81425	535.174	0.04191
498.3	0.05676	401.148	0.71462		535.275	0.8554	535.275	0.19667		535.275	0.81555	535.275	0.04189
498.402	0.05819	401.201	0.74642		535.376	0.85218	535.376	0.19642		535.376	0.81243	535.376	0.0421
498.505	0.05542	401.255	0.72918		535.477	0.84835	535.477	0.19612		535.477	0.80513	535.477	0.04227
498.608	0.05489	401.308	0.75638		535.578	0.84734	535.578	0.19749		535.578	0.79817	535.578	0.04207
498.71	0.06408	401.361	0.73233		535.679	0.84848	535.679	0.198		535.679	0.80348	535.679	0.04238
498.813	0.06426	401.414	0.7636		535.78	0.84944	535.78	0.20068		535.78	0.82624	535.78	0.04269
498.916	0.0546	401.467	0.75472		535.881	0.8504	535.881	0.20293		535.881	0.82701	535.881	0.04229
499.019	0.06051	401.52	0.76449		535.982	0.84819	535.982	0.20603		535.982	0.81419	535.982	0.04215
499.121	0.05201	401.573	0.7725		536.084	0.85176	536.084	0.20776		536.084	0.81834	536.084	0.04216
499.224	0.05855	401.626	0.78532		536.185	0.85447	536.185	0.208		536.185	0.81629	536.185	0.04217
499.327	0.06201	401.679	0.79044		536.286	0.84644	536.286	0.20819		536.286	0.80078	536.286	0.04265
499.429	0.0628	401.732	0.78134		536.387	0.84424	536.387	0.20956		536.387	0.81314	536.387	0.04297
499.532	0.05948	401.785	0.80698		536.488	0.84926	536.488	0.21142		536.488	0.8187	536.488	0.04279
499.635	0.05984	401.838	0.80208		536.589	0.84871	536.589	0.21215		536.589	0.82883	536.589	0.04259
499.738	0.06334	401.891	0.81158		536.69	0.8482	536.69	0.2141		536.69	0.83531	536.69	0.04225
499.84	0.05682	401.944	0.82029		536.791	0.8483	536.791	0.21335		536.791	0.81433	536.791	0.04258
499.943	0.06153	401.997	0.82976		536.892	0.84347	536.892	0.21566		536.892	0.81767	536.892	0.04239
500.046	0.05824	402.05	0.83188		536.993	0.84615	536.993	0.22005		536.993	0.83226	536.993	0.04227
500.148	0.06098	402.103	0.84399		537.094	0.84963	537.094	0.2215		537.094	0.83425	537.094	0.04198
500.251	0.06533	402.156	0.82213		537.195	0.8484	537.195	0.22221		537.195	0.82594	537.195	0.04173
500.354	0.06634	402.209	0.8254		537.296	0.85027	537.296	0.22238		537.296	0.81466	537.296	0.04186
500.456	0.06529	402.262	0.83763		537.397	0.85002	537.397	0.22329		537.397	0.80481	537.397	0.04212
500.559	0.05718	402.315	0.84955		537.498	0.84021	537.498	0.22486		537.498	0.8075	537.498	0.04224
500.662	0.06564	402.368	0.85083		537.599	0.84187	537.599	0.22846		537.599	0.80781	537.599	0.04211
500.764	0.06072	402.421	0.85611		537.7	0.84791	537.7	0.23411		537.7	0.81801	537.7	0.04185
500.867	0.0593	402.474	0.85626		537.801	0.84456	537.801	0.23762		537.801	0.82698	537.801	0.04202
500.97	0.05951	402.527	0.87113		537.902	0.84261	537.902	0.23497		537.902	0.81822	537.902	0.04284
501.073	0.07231	402.58	0.84487		538.003	0.8454	538.003	0.23581		538.003	0.82584	538.003	0.04269
501.175	0.0703	402.633	0.86678		538.104	0.85104	538.104	0.23803		538.104	0.83112	538.104	0.04248
501.278	0.06244	402.686	0.89418		538.205	0.85482	538.205	0.24047		538.205	0.81629	538.205	0.04243
501.381	0.0599	402.739	0.88118		538.306	0.85743	538.306	0.24134		538.306	0.8155	538.306	0.04247
501.483	0.06048	402.792	0.90493		538.407	0.85953	538.407	0.24052		538.407	0.82106	538.407	0.04251
501.586	0.06246	402.845	0.87878		538.508	0.85324	538.508	0.24342		538.508	0.81082	538.508	0.04225
501.689	0.05548	402.898	0.90249		538.609	0.84295	538.609	0.24735		538.609	0.80308	538.609	0.04204
501.791	0.06236	402.951	0.92453		538.71	0.83773	538.71	0.25201		538.71	0.78952	538.71	0.04205
501.894	0.0625	403.004	0.90904		538.811	0.83633	538.811	0.25404		538.811	0.78745	538.811	0.04239
501.997	0.06212	403.057	0.90956		538.912	0.84754	538.912	0.25325		538.912	0.81841	538.912	0.0423
502.099	0.0621	403.11	0.91481		539.013	0.8543	539.013	0.25571		539.013	0.83427	539.013	0.04228
502.202	0.05955	403.163	0.93499		539.114	0.85024	539.114	0.25836		539.114	0.83368	539.114	0.04244
502.305	0.06753	403.216	0.91845		539.215	0.85161	539.215	0.26008		539.215	0.83815	539.215	0.04227
502.407	0.06442	403.269	0.93993		539.316	0.84874	539.316	0.26271		539.316	0.83823	539.316	0.04239
502.51	0.06753	403.322	0.91464		539.417	0.84479	539.417	0.26488		539.417	0.83373	539.417	0.04235
502.613	0.062	403.375	0.94654		539.518	0.84974	539.518	0.26626		539.518	0.8185	539.518	0.04197
502.715	0.0707	403.428	0.95211		539.62	0.85328	539.62	0.26708		539.62	0.79506	539.62	0.04227
502.818	0.06645	403.481	0.95602		539.721	0.85331	539.721	0.26835		539.721	0.80268	539.721	0.04255
502.921	0.06431	403.534	0.94321		539.822	0.85516	539.822	0.27183		539.822	0.82445	539.822	0.04243
503.023	0.06721	403.587	0.94546		539.923	0.85488	539.923	0.2758		539.923	0.82497	539.923	0.04254
503.126	0.06315	403.64	0.95358		540.024	0.85012	540.024	0.27811		540.024	0.80865	540.024	0.04289
503.229	0.06702	403.693	0.97552		540.125	0.84862	540.125	0.28047		540.125	0.81079	540.125	0.04293
503.331	0.06701	403.746	0.96111		540.226	0.8469	540.226	0.28375		540.226	0.82363	540.226	0.0425
503.434	0.06909	403.799	0.97182		540.327	0.84721	540.327	0.28456		540.327	0.82533	540.327	0.04221
503.537	0.06499	403.852	0.98191		540.428	0.85099	540.428	0.2877		540.428	0.82846	540.428	0.0425
503.639	0.06442	403.905	0.97815		540.529	0.84861	540.529	0.29358		540.529	0.81597	540.529	0.04272
503.742	0.06948	403.958	0.955		540.63	0.84742	540.63	0.29487		540.63	0.80564	540.63	0.04233
503.845	0.06204	404.011	0.96359		540.731	0.84796	540.731	0.29767		540.731	0.80486	540.731	0.04219
503.947	0.06795	404.064	0.99132		540.832	0.84677	540.832	0.29773		540.832	0.81481	540.832	0.04215
504.05	0.05913	404.117	0.98788		540.933	0.85035	540.933	0.30043		540.933	0.82754	540.933	0.04204
504.153	0.07317	404.17	0.9825		541.034	0.85195	541.034	0.30549		541.034	0.82947	541.034	0.04203
504.255	0.06722	404.223	0.99257		541.135	0.8465	541.135	0.31011		541.135	0.83503	541.135	0.04243
504.358	0.06945	404.276	0.96543		541.236	0.84662	541.236	0.3117		541.236	0.82886	541.236	0.0424
504.461	0.06601	404.329	0.95781		541.337	0.84439	541.337	0.31336		541.337	0.82167	541.337	0.04251
504.563	0.06428	404.382	1		541.438	0.84503	541.438	0.31646		541.438	0.83114	541.438	0.04262
504.666	0.07088	404.435	0.94947		541.539	0.85097	541.539	0.32031		541.539	0.82882	541.539	0.04227
504.769	0.06951	404.488	0.98548		541.64	0.85273	541.64	0.32431		541.64	0.83277	541.64	0.04222
504.871	0.0618	404.541	0.97146		541.741	0.85506	541.741	0.32641		541.741	0.84144	541.741	0.04235
504.974	0.07202	404.594	0.96143		541.842	0.85866	541.842	0.32907		541.842	0.83869	541.842	0.04239
505.077	0.0618	404.647	0.961		541.943	0.8591	541.943	0.33474		541.943	0.84052	541.943	0.04228
505.179	0.06264	404.7	0.95258		542.044	0.85572	542.044	0.34103		542.044	0.83598	542.044	0.0424
505.282	0.06851	404.753	0.96699		542.145	0.85124	542.145	0.34056		542.145	0.83077	542.145	0.04225
505.385	0.06136	404.806	0.9717		542.246	0.8487	542.246	0.33749		542.246	0.8358	542.246	0.04175
505.487	0.06647	404.859	0.96631		542.347	0.84743	542.347	0.34422		542.347	0.8255	542.347	0.04196
505.59	0.06498	404.912	0.9824		542.448	0.84483	542.448	0.35189		542.448	0.81062	542.448	0.04239
505.692	0.06729	404.965	0.95092		542.549	0.84566	542.549	0.35388		542.549	0.80684	542.549	0.04256
505.795	0.07081	405.018	0.96349		542.65	0.85455	542.65	0.3563		542.65	0.81233	542.65	0.04284
505.898	0.06329	405.071	0.95748		542.751	0.85619	542.751	0.36239		542.751	0.83076	542.751	0.04238
506	0.06549	405.124	0.95631		542.852	0.8554	542.852	0.36544		542.852	0.8257	542.852	0.04252
506.103	0.06723	405.177	0.96294		542.953	0.85163	542.953	0.36842		542.953	0.82419	542.953	0.04283
506.206	0.05607	405.23	0.92293		543.054	0.84298	543.054	0.3693		543.054	0.82681	543.054	0.04294
506.308	0.06383	405.283	0.97146		543.155	0.84124	543.155	0.37314		543.155	0.82847	543.155	0.04283
506.411	0.06937	405.336	0.96227		543.256	0.84884	543.256	0.38187		543.256	0.83259	543.256	0.04254
506.514	0.06477	405.389	0.91824		543.357	0.8574	543.357	0.38451		543.357	0.82426	543.357	0.04229
506.616	0.06508	405.442	0.96267		543.458	0.85649	543.458	0.38519		543.458	0.81026	543.458	0.04188
506.719	0.06933	405.495	0.95862		543.56	0.85221	543.56	0.39061		543.56	0.81428	543.56	0.04167
506.821	0.06284	405.548	0.94348		543.661	0.85133	543.661	0.39499		543.661	0.8104	543.661	0.04189
506.924	0.07106	405.601	0.92367		543.762	0.85088	543.762	0.39791		543.762	0.81212	543.762	0.04259
507.027	0.06901	405.654	0.97953		543.863	0.85444	543.863	0.40125		543.863	0.82343	543.863	0.04279
507.129	0.06475	405.707	0.93444		543.964	0.85637	543.964	0.40759		543.964	0.82215	543.964	0.04242
507.232	0.06899	405.76	0.92784		544.065	0.85217	544.065	0.41353		544.065	0.81674	544.065	0.04244
507.335	0.0659	405.813	0.93429		544.166	0.84798	544.166	0.41887		544.166	0.80676	544.166	0.04239
507.437	0.06681	405.866	0.91858		544.267	0.84886	544.267	0.42534		544.267	0.80453	544.267	0.04199
507.54	0.07125	405.919	0.93884		544.368	0.85044	544.368	0.42854		544.368	0.81073	544.368	0.04228
507.642	0.06021	405.972	0.91919		544.469	0.85148	544.469	0.43166		544.469	0.8081	544.469	0.04289
507.745	0.07515	406.025	0.92091		544.57	0.85343	544.57	0.43669		544.57	0.81009	544.57	0.04305
507.848	0.06288	406.078	0.92829		544.671	0.84886	544.671	0.4412		544.671	0.82023	544.671	0.04296
507.95	0.07011	406.131	0.9256		544.772	0.8429	544.772	0.44481		544.772	0.82676	544.772	0.04273
508.053	0.06665	406.184	0.91048		544.873	0.84089	544.873	0.44775		544.873	0.81937	544.873	0.04216
508.156	0.06715	406.237	0.92509		544.974	0.84402	544.974	0.45121		544.974	0.81921	544.974	0.04197
508.258	0.06959	406.29	0.90179		545.075	0.85132	545.075	0.45778		545.075	0.83543	545.075	0.04237
508.361	0.0649	406.343	0.88316		545.176	0.85834	545.176	0.46143		545.176	0.8364	545.176	0.04239
508.463	0.06716	406.396	0.90241		545.277	0.85729	545.277	0.46225		545.277	0.82726	545.277	0.04226
508.566	0.06533	406.449	0.89732		545.378	0.84408	545.378	0.47096		545.378	0.82407	545.378	0.04235
508.669	0.06425	406.502	0.88081		545.479	0.84011	545.479	0.47901		545.479	0.81451	545.479	0.04249
508.771	0.07271	406.555	0.87771		545.58	0.849	545.58	0.48383		545.58	0.81537	545.58	0.04242
508.874	0.05728	406.608	0.8861		545.681	0.85613	545.681	0.48586		545.681	0.82107	545.681	0.04254
508.976	0.06337	406.661	0.88157		545.782	0.85709	545.782	0.48826		545.782	0.82956	545.782	0.04258
509.079	0.05753	406.714	0.86509		545.883	0.85396	545.883	0.49544		545.883	0.83808	545.883	0.04243
509.182	0.06744	406.767	0.88583		545.984	0.85205	545.984	0.50316		545.984	0.83403	545.984	0.04219
509.284	0.06587	406.82	0.8643		546.085	0.85235	546.085	0.50742		546.085	0.82	546.085	0.04209
509.387	0.05612	406.873	0.85388		546.186	0.85382	546.186	0.5141		546.186	0.81642	546.186	0.04209
509.49	0.06515	406.926	0.85711		546.287	0.84942	546.287	0.52111		546.287	0.81676	546.287	0.04242
509.592	0.07009	406.979	0.84494		546.388	0.84477	546.388	0.52565		546.388	0.81434	546.388	0.04249
509.695	0.05803	407.032	0.85348		546.489	0.85038	546.489	0.53024		546.489	0.80957	546.489	0.04226
509.797	0.07036	407.085	0.82618		546.59	0.84884	546.59	0.53178		546.59	0.8175	546.59	0.04229
509.9	0.07149	407.138	0.83267		546.691	0.85192	546.691	0.53703		546.691	0.81875	546.691	0.04233
510.002	0.06639	407.191	0.85409		546.792	0.85161	546.792	0.54619		546.792	0.81417	546.792	0.04217
510.105	0.07322	407.244	0.81789		546.893	0.85098	546.893	0.55277		546.893	0.81945	546.893	0.04216
510.208	0.06615	407.297	0.83334		546.994	0.84963	546.994	0.55844		546.994	0.82921	546.994	0.0421
510.31	0.07178	407.35	0.82381		547.095	0.84801	547.095	0.5632		547.095	0.82772	547.095	0.04202
510.413	0.06587	407.402	0.80664		547.197	0.85081	547.197	0.56746		547.197	0.82836	547.197	0.04211
510.515	0.06268	407.455	0.81647		547.298	0.85471	547.298	0.57238		547.298	0.82742	547.298	0.04236
510.618	0.06822	407.508	0.80867		547.399	0.85162	547.399	0.57871		547.399	0.82055	547.399	0.04246
510.721	0.06556	407.561	0.81639		547.5	0.84528	547.5	0.58719		547.5	0.82752	547.5	0.0428
510.823	0.06405	407.614	0.8015		547.601	0.84302	547.601	0.59134		547.601	0.83502	547.601	0.04265
510.926	0.06249	407.667	0.78304		547.702	0.84433	547.702	0.59995		547.702	0.84364	547.702	0.04233
511.028	0.06354	407.72	0.77043		547.803	0.84579	547.803	0.60535		547.803	0.84933	547.803	0.04222
511.131	0.07137	407.773	0.78276		547.904	0.84796	547.904	0.60784		547.904	0.82899	547.904	0.04263
511.234	0.06316	407.826	0.80055		548.005	0.84843	548.005	0.61022		548.005	0.82639	548.005	0.04261
511.336	0.06015	407.879	0.77055		548.106	0.84872	548.106	0.61544		548.106	0.83877	548.106	0.04206
511.439	0.06038	407.932	0.79138		548.207	0.85006	548.207	0.62232		548.207	0.84104	548.207	0.04195
511.541	0.06605	407.985	0.78276		548.308	0.84725	548.308	0.63212		548.308	0.83252	548.308	0.04216
511.644	0.0611	408.038	0.77849		548.409	0.84127	548.409	0.64106		548.409	0.82829	548.409	0.04218
511.747	0.06423	408.091	0.7675		548.51	0.84299	548.51	0.64368		548.51	0.82339	548.51	0.04172
511.849	0.06569	408.144	0.77888		548.611	0.84815	548.611	0.64441		548.611	0.82757	548.611	0.04192
511.952	0.06492	408.197	0.74278		548.712	0.84597	548.712	0.6526		548.712	0.82241	548.712	0.04203
512.054	0.07029	408.25	0.76241		548.813	0.8361	548.813	0.66257		548.813	0.81541	548.813	0.04239
512.157	0.06954	408.303	0.73946		548.914	0.83592	548.914	0.66762		548.914	0.83021	548.914	0.042
512.259	0.06715	408.356	0.7552		549.015	0.84079	549.015	0.67074		549.015	0.84547	549.015	0.04176
512.362	0.06664	408.409	0.74086		549.116	0.83905	549.116	0.67656		549.116	0.84307	549.116	0.04224
512.465	0.06685	408.462	0.74824		549.217	0.83607	549.217	0.68469		549.217	0.83309	549.217	0.04235
512.567	0.07381	408.515	0.749		549.318	0.83579	549.318	0.69379		549.318	0.82768	549.318	0.04229
512.67	0.06479	408.568	0.73229		549.419	0.83031	549.419	0.69759		549.419	0.82661	549.419	0.04229
512.772	0.06522	408.621	0.73159		549.52	0.8268	549.52	0.70289		549.52	0.82791	549.52	0.04223
512.875	0.06592	408.674	0.73878		549.621	0.82878	549.621	0.71057		549.621	0.82212	549.621	0.04197
512.977	0.06112	408.727	0.72677		549.722	0.82639	549.722	0.71851		549.722	0.81899	549.722	0.04187
513.08	0.07198	408.78	0.70638		549.823	0.82408	549.823	0.7264		549.823	0.82942	549.823	0.04194
513.183	0.05801	408.833	0.71076		549.924	0.82755	549.924	0.72807		549.924	0.83423	549.924	0.04219
513.285	0.0647	408.886	0.70125		550.025	0.82674	550.025	0.72988		550.025	0.83455	550.025	0.04229
513.388	0.06377	408.939	0.6915		550.126	0.81905	550.126	0.73953		550.126	0.84202	550.126	0.04229
513.49	0.07093	408.992	0.70435		550.227	0.81349	550.227	0.74688		550.227	0.83663	550.227	0.04221
513.593	0.06838	409.045	0.68584		550.328	0.81155	550.328	0.74982		550.328	0.83076	550.328	0.04214
513.695	0.06607	409.098	0.69507		550.429	0.81046	550.429	0.7527		550.429	0.8302	550.429	0.04257
513.798	0.06624	409.151	0.68331		550.53	0.8109	550.53	0.75718		550.53	0.82766	550.53	0.04255
513.901	0.06799	409.203	0.67953		550.631	0.80766	550.631	0.76726		550.631	0.8332	550.631	0.04226
514.003	0.0596	409.256	0.66471		550.732	0.80355	550.732	0.77588		550.732	0.82859	550.732	0.04171
514.106	0.06582	409.309	0.67079		550.833	0.79902	550.833	0.78257		550.833	0.82258	550.833	0.04137
514.208	0.06493	409.362	0.66008		550.935	0.79258	550.935	0.78836		550.935	0.82742	550.935	0.04174
514.311	0.06686	409.415	0.66437		551.036	0.79122	551.036	0.7931		551.036	0.82909	551.036	0.042
514.413	0.06073	409.468	0.65076		551.137	0.78452	551.137	0.79466		551.137	0.82431	551.137	0.04219
514.516	0.0591	409.521	0.65299		551.238	0.77533	551.238	0.79847		551.238	0.82703	551.238	0.04266
514.618	0.06099	409.574	0.65198		551.339	0.77409	551.339	0.80646		551.339	0.82964	551.339	0.04238
514.721	0.05741	409.627	0.65314		551.44	0.77031	551.44	0.81591		551.44	0.82376	551.44	0.04199
514.823	0.06366	409.68	0.64982		551.541	0.76728	551.541	0.82119		551.541	0.82847	551.541	0.04203
514.926	0.06287	409.733	0.63126		551.642	0.77125	551.642	0.82404		551.642	0.83262	551.642	0.04233
515.029	0.06604	409.786	0.62845		551.743	0.7756	551.743	0.83268		551.743	0.83202	551.743	0.04228
515.131	0.0638	409.839	0.62112		551.844	0.77046	551.844	0.84072		551.844	0.82863	551.844	0.04212
515.234	0.06338	409.892	0.63119		551.945	0.76228	551.945	0.84696		551.945	0.82888	551.945	0.04212
515.336	0.06372	409.945	0.61954		552.046	0.7558	552.046	0.85084		552.046	0.83595	552.046	0.04231
515.439	0.07027	409.998	0.62036		552.147	0.74669	552.147	0.84952		552.147	0.83898	552.147	0.0422
515.541	0.06073	410.051	0.62788		552.248	0.74339	552.248	0.85031		552.248	0.826	552.248	0.04201
515.644	0.06412	410.104	0.59777		552.349	0.74039	552.349	0.85861		552.349	0.81053	552.349	0.04173
515.746	0.06265	410.157	0.60971		552.45	0.7287	552.45	0.86733		552.45	0.82107	552.45	0.04202
515.849	0.05747	410.21	0.61804		552.551	0.7177	552.551	0.87272		552.551	0.81649	552.551	0.04242
515.951	0.06493	410.263	0.62825		552.652	0.71019	552.652	0.87611		552.652	0.82029	552.652	0.04255
516.054	0.06318	410.316	0.59457		552.753	0.71399	552.753	0.88212		552.753	0.81907	552.753	0.04225
516.157	0.06645	410.369	0.59719		552.854	0.71134	552.854	0.88699		552.854	0.81812	552.854	0.04211
516.259	0.0598	410.422	0.58371		552.955	0.71031	552.955	0.88834		552.955	0.82247	552.955	0.0422
516.362	0.06356	410.475	0.59718		553.056	0.71055	553.056	0.8947		553.056	0.82585	553.056	0.04246
516.464	0.06351	410.527	0.58912		553.157	0.7026	553.157	0.89612		553.157	0.8352	553.157	0.04245
516.567	0.0626	410.58	0.59317		553.258	0.68898	553.258	0.89237		553.258	0.83787	553.258	0.04234
516.669	0.06452	410.633	0.5871		553.359	0.68129	553.359	0.90436		553.359	0.82474	553.359	0.04232
516.772	0.06286	410.686	0.58747		553.46	0.68018	553.46	0.91207		553.46	0.82838	553.46	0.04232
516.874	0.06447	410.739	0.59345		553.561	0.67894	553.561	0.91907		553.561	0.82556	553.561	0.04227
516.977	0.05689	410.792	0.56678		553.662	0.67507	553.662	0.9223		553.662	0.83309	553.662	0.0422
517.079	0.06336	410.845	0.57202		553.763	0.67182	553.763	0.92537		553.763	0.84114	553.763	0.04255
517.182	0.06529	410.898	0.56696		553.864	0.67154	553.864	0.92828		553.864	0.84214	553.864	0.04274
517.284	0.06813	410.951	0.55719		553.965	0.66427	553.965	0.92805		553.965	0.83594	553.965	0.04242
517.387	0.06557	411.004	0.54814		554.066	0.64993	554.066	0.93129		554.066	0.82819	554.066	0.04206
517.489	0.06304	411.057	0.54674		554.167	0.63986	554.167	0.93825		554.167	0.82493	554.167	0.04188
517.592	0.06019	411.11	0.54951		554.268	0.63352	554.268	0.93838		554.268	0.82786	554.268	0.04164
517.694	0.06045	411.163	0.54424		554.369	0.62775	554.369	0.93652		554.369	0.8259	554.369	0.04181
517.797	0.06348	411.216	0.55327		554.47	0.62183	554.47	0.94216		554.47	0.82983	554.47	0.04235
517.9	0.06115	411.269	0.53579		554.571	0.61672	554.571	0.94282		554.571	0.83545	554.571	0.04269
518.002	0.06091	411.322	0.53647		554.673	0.61248	554.673	0.94504		554.673	0.84085	554.673	0.04259
518.105	0.06307	411.375	0.57161		554.774	0.61143	554.774	0.95069		554.774	0.8347	554.774	0.04223
518.207	0.06587	411.428	0.52702		554.875	0.60963	554.875	0.95413		554.875	0.83778	554.875	0.04212
518.31	0.06841	411.481	0.52301		554.976	0.60549	554.976	0.95418		554.976	0.83162	554.976	0.04208
518.412	0.06234	411.534	0.50728		555.077	0.59758	555.077	0.95229		555.077	0.82026	555.077	0.04192
518.515	0.0658	411.586	0.51396		555.178	0.58549	555.178	0.95137		555.178	0.8242	555.178	0.04195
518.617	0.06778	411.639	0.50299		555.279	0.57748	555.279	0.95186		555.279	0.82906	555.279	0.04194
518.72	0.06348	411.692	0.5139		555.38	0.57279	555.38	0.95728		555.38	0.83353	555.38	0.04187
518.822	0.05928	411.745	0.51569		555.481	0.56464	555.481	0.96654		555.481	0.8331	555.481	0.04204
518.925	0.06169	411.798	0.51236		555.582	0.55573	555.582	0.97013		555.582	0.83199	555.582	0.04227
519.027	0.05997	411.851	0.5007		555.683	0.55194	555.683	0.96954		555.683	0.83655	555.683	0.04239
519.13	0.06351	411.904	0.48591		555.784	0.55364	555.784	0.9658		555.784	0.84257	555.784	0.04227
519.232	0.05729	411.957	0.49684		555.885	0.54946	555.885	0.96599		555.885	0.83842	555.885	0.04213
519.335	0.06154	412.01	0.49		555.986	0.53266	555.986	0.97238		555.986	0.83066	555.986	0.04225
519.437	0.06105	412.063	0.50382		556.087	0.51846	556.087	0.97425		556.087	0.8341	556.087	0.04219
519.54	0.06089	412.116	0.49529		556.188	0.51488	556.188	0.97093		556.188	0.83905	556.188	0.04193
519.642	0.06119	412.169	0.48918		556.289	0.51409	556.289	0.97111		556.289	0.83699	556.289	0.04237
519.745	0.05655	412.222	0.47626		556.39	0.51805	556.39	0.97919		556.39	0.83204	556.39	0.04278
519.847	0.05583	412.275	0.47345		556.491	0.51731	556.491	0.98038		556.491	0.83156	556.491	0.04266
519.95	0.06679	412.328	0.47549		556.592	0.51046	556.592	0.98122		556.592	0.83295	556.592	0.0422
520.052	0.06184	412.381	0.46416		556.693	0.50387	556.693	0.98163		556.693	0.82875	556.693	0.04186
520.155	0.06664	412.434	0.47269		556.794	0.49441	556.794	0.98044		556.794	0.82855	556.794	0.04182
520.257	0.05907	412.486	0.47112		556.895	0.48859	556.895	0.98408		556.895	0.8306	556.895	0.04192
520.36	0.0641	412.539	0.46508		556.996	0.48068	556.996	0.98869		556.996	0.83112	556.996	0.04197
520.462	0.07037	412.592	0.46723		557.097	0.4716	557.097	0.98916		557.097	0.82466	557.097	0.04203
520.565	0.06132	412.645	0.45603		557.198	0.4762	557.198	0.99205		557.198	0.82121	557.198	0.04212
520.667	0.06983	412.698	0.46556		557.299	0.47633	557.299	0.99077		557.299	0.81437	557.299	0.04188
520.77	0.05829	412.751	0.45924		557.4	0.46791	557.4	0.99063		557.4	0.81307	557.4	0.04215
520.872	0.05965	412.804	0.44638		557.501	0.46677	557.501	0.98854		557.501	0.8356	557.501	0.04286
520.975	0.05751	412.857	0.44285		557.602	0.45616	557.602	0.98624		557.602	0.82907	557.602	0.04271
521.077	0.06299	412.91	0.44583		557.703	0.44261	557.703	0.98554		557.703	0.83699	557.703	0.04239
521.18	0.06712	412.963	0.4416		557.804	0.42996	557.804	0.98747		557.804	0.8434	557.804	0.04211
521.282	0.06254	413.016	0.45147		557.905	0.42156	557.905	0.99		557.905	0.83582	557.905	0.04225
521.385	0.05208	413.069	0.44347		558.006	0.42616	558.006	0.99509		558.006	0.83356	558.006	0.04234
521.487	0.05743	413.122	0.44278		558.107	0.43195	558.107	0.99614		558.107	0.83001	558.107	0.0425
521.589	0.05505	413.175	0.4411		558.208	0.42562	558.208	0.99218		558.208	0.83025	558.208	0.04239
521.692	0.05537	413.228	0.41959		558.31	0.41894	558.31	0.99349		558.31	0.83298	558.31	0.04249
521.794	0.0642	413.281	0.42786		558.411	0.4099	558.411	0.99316		558.411	0.83466	558.411	0.04274
521.897	0.06392	413.333	0.41567		558.512	0.41048	558.512	0.99048		558.512	0.83103	558.512	0.04275
521.999	0.06158	413.386	0.42036		558.613	0.40873	558.613	0.99034		558.613	0.82787	558.613	0.04259
522.102	0.06003	413.439	0.41779		558.714	0.39731	558.714	0.99665		558.714	0.83471	558.714	0.04228
522.204	0.0669	413.492	0.41928		558.815	0.39382	558.815	1		558.815	0.83959	558.815	0.04196
522.307	0.0638	413.545	0.41458		558.916	0.39234	558.916	0.99794		558.916	0.83959	558.916	0.04162
522.409	0.06292	413.598	0.41515		559.017	0.38611	559.017	0.99304		559.017	0.83906	559.017	0.04149
522.512	0.0633	413.651	0.42378		559.118	0.37918	559.118	0.99255		559.118	0.83543	559.118	0.04151
522.614	0.05686	413.704	0.41429		559.219	0.37797	559.219	0.99282		559.219	0.83609	559.219	0.04163
522.717	0.05348	413.757	0.40108		559.32	0.3767	559.32	0.98991		559.32	0.83842	559.32	0.04165
522.819	0.0512	413.81	0.39528		559.421	0.36968	559.421	0.98943		559.421	0.84353	559.421	0.04182
522.922	0.06165	413.863	0.40201		559.522	0.36107	559.522	0.98962		559.522	0.84746	559.522	0.04222
523.024	0.05248	413.916	0.39133		559.623	0.34984	559.623	0.99197		559.623	0.83208	559.623	0.0427
523.127	0.05725	413.969	0.39366		559.724	0.36563	559.724	0.99543		559.724	0.82792	559.724	0.043
523.229	0.06247	414.022	0.38976		559.825	0.35721	559.825	0.9953		559.825	0.83217	559.825	0.04237
523.331	0.05538	414.074	0.39353		559.926	0.35135	559.926	0.99419		559.926	0.83474	559.926	0.04233
523.434	0.05735	414.127	0.37647		560.027	0.35668	560.027	0.9934		560.027	0.84543	560.027	0.04248
523.536	0.0585	414.18	0.38759		560.128	0.35471	560.128	0.99594		560.128	0.84407	560.128	0.04237
523.639	0.06405	414.233	0.37863		560.229	0.35704	560.229	0.99338		560.229	0.8304	560.229	0.04244
523.741	0.05699	414.286	0.36478		560.33	0.35312	560.33	0.98782		560.33	0.82877	560.33	0.04234
523.844	0.05692	414.339	0.36116		560.431	0.34294	560.431	0.98452		560.431	0.8368	560.431	0.04196
523.946	0.05787	414.392	0.36694		560.532	0.3399	560.532	0.98321		560.532	0.83614	560.532	0.0417
524.049	0.05415	414.445	0.36215		560.633	0.33069	560.633	0.99035		560.633	0.83547	560.633	0.04171
524.151	0.05656	414.498	0.3489		560.734	0.32958	560.734	0.99155		560.734	0.83053	560.734	0.04193
524.254	0.0557	414.551	0.3746		560.835	0.34178	560.835	0.99134		560.835	0.82951	560.835	0.04198
524.356	0.0605	414.604	0.3544		560.936	0.34245	560.936	0.99378		560.936	0.83736	560.936	0.04194
524.458	0.04749	414.657	0.36982		561.037	0.32547	561.037	0.98588		561.037	0.83462	561.037	0.04188
524.561	0.05268	414.71	0.3733		561.138	0.30975	561.138	0.98059		561.138	0.82959	561.138	0.04201
524.663	0.05107	414.762	0.34431		561.239	0.30918	561.239	0.9839		561.239	0.83094	561.239	0.04214
524.766	0.0602	414.815	0.35245		561.34	0.31613	561.34	0.98258		561.34	0.83901	561.34	0.04188
524.868	0.05892	414.868	0.34767		561.441	0.31681	561.441	0.97744		561.441	0.84602	561.441	0.04192
524.971	0.05601	414.921	0.34017		561.542	0.31291	561.542	0.97653		561.542	0.84341	561.542	0.04188
--	--	414.974	0.34473		561.643	0.30468	561.643	0.97313		561.643	0.8404	561.643	0.04223
--	--	415.027	0.35549		561.744	0.30167	561.744	0.9718		561.744	0.84413	561.744	0.04265
--	--	415.08	0.34937		561.845	0.30838	561.845	0.97112		561.845	0.84157	561.845	0.04249
--	--	415.133	0.34249		561.946	0.30929	561.946	0.96815		561.946	0.82982	561.946	0.04238
--	--	415.186	0.32311		562.047	0.30532	562.047	0.96505		562.047	0.82193	562.047	0.04244
--	--	415.239	0.32827		562.149	0.29038	562.149	0.96351		562.149	0.82889	562.149	0.04209
--	--	415.292	0.31936		562.25	0.28137	562.25	0.96404		562.25	0.8322	562.25	0.04229
--	--	415.345	0.33288		562.351	0.29275	562.351	0.96396		562.351	0.83016	562.351	0.04262
--	--	415.397	0.33546		562.452	0.28507	562.452	0.96342		562.452	0.83281	562.452	0.04229
--	--	415.45	0.32394		562.553	0.28307	562.553	0.95507		562.553	0.83698	562.553	0.04216
--	--	415.503	0.31555		562.654	0.27887	562.654	0.95097		562.654	0.83444	562.654	0.04205
--	--	415.556	0.31926		562.755	0.27452	562.755	0.95281		562.755	0.83036	562.755	0.04202
--	--	415.609	0.31868		562.856	0.27634	562.856	0.95167		562.856	0.82286	562.856	0.04202
--	--	415.662	0.32859		562.957	0.2829	562.957	0.95348		562.957	0.82182	562.957	0.04199
--	--	415.715	0.32065		563.058	0.28833	563.058	0.95508		563.058	0.82631	563.058	0.04237
--	--	415.768	0.31401		563.159	0.28037	563.159	0.94953		563.159	0.82968	563.159	0.0424
--	--	415.821	0.3218		563.26	0.27756	563.26	0.95053		563.26	0.83677	563.26	0.04216
--	--	415.874	0.31166		563.361	0.26757	563.361	0.94723		563.361	0.836	563.361	0.0422
--	--	415.927	0.32088		563.462	0.26162	563.462	0.93801		563.462	0.8217	563.462	0.04216
--	--	415.98	0.30425		563.563	0.26186	563.563	0.93944		563.563	0.82314	563.563	0.04244
--	--	416.032	0.29848		563.664	0.26885	563.664	0.93816		563.664	0.82548	563.664	0.04239
--	--	416.085	0.30798		563.765	0.27034	563.765	0.93607		563.765	0.82962	563.765	0.04197
--	--	416.138	0.3118		563.866	0.26435	563.866	0.93375		563.866	0.83041	563.866	0.04188
--	--	416.191	0.3132		563.967	0.27211	563.967	0.9266		563.967	0.83253	563.967	0.04214
--	--	416.244	0.30573		564.068	0.27709	564.068	0.91749		564.068	0.83923	564.068	0.04212
--	--	416.297	0.29221		564.169	0.26858	564.169	0.9106		564.169	0.83876	564.169	0.0424
--	--	416.35	0.30943		564.27	0.26726	564.27	0.91125		564.27	0.83406	564.27	0.04255
--	--	416.403	0.29149		564.371	0.27088	564.371	0.91681		564.371	0.83389	564.371	0.04217
--	--	416.456	0.29648		564.472	0.263	564.472	0.91372		564.472	0.83028	564.472	0.04183
--	--	416.509	0.28615		564.573	0.25149	564.573	0.90271		564.573	0.82185	564.573	0.04218
--	--	416.562	0.28235		564.674	0.25059	564.674	0.90379		564.674	0.82645	564.674	0.04224
--	--	416.614	0.29696		564.775	0.25628	564.775	0.90418		564.775	0.83292	564.775	0.04217
--	--	416.667	0.2956		564.876	0.26537	564.876	0.88987		564.876	0.83597	564.876	0.04211
--	--	416.72	0.2842		564.977	0.26589	564.977	0.88665		564.977	0.83989	564.977	0.04228
--	--	416.773	0.28279		565.078	0.25862	565.078	0.8953		565.078	0.83459	565.078	0.04234
--	--	416.826	0.26907		565.179	0.25753	565.179	0.89448		565.179	0.83219	565.179	0.04208
--	--	416.879	0.27932		565.28	0.25515	565.28	0.88947		565.28	0.83263	565.28	0.04168
--	--	416.932	0.26399		565.381	0.25691	565.381	0.88509		565.381	0.83753	565.381	0.04174
--	--	416.985	0.28126		565.482	0.25491	565.482	0.87778		565.482	0.83655	565.482	0.042
--	--	417.038	0.26332		565.583	0.24067	565.583	0.87545		565.583	0.83762	565.583	0.04231
--	--	417.091	0.27251		565.684	0.2391	565.684	0.87228		565.684	0.84243	565.684	0.04232
--	--	417.143	0.26702		565.786	0.24624	565.786	0.87098		565.786	0.83805	565.786	0.04202
--	--	417.196	0.26852		565.887	0.24244	565.887	0.86882		565.887	0.82895	565.887	0.04178
--	--	417.249	0.26836		565.988	0.22748	565.988	0.86194		565.988	0.83166	565.988	0.04179
--	--	417.302	0.26103		566.089	0.22788	566.089	0.85931		566.089	0.83894	566.089	0.0419
--	--	417.355	0.26761		566.19	0.24128	566.19	0.85691		566.19	0.83757	566.19	0.04201
--	--	417.408	0.2599		566.291	0.24097	566.291	0.85265		566.291	0.83414	566.291	0.04236
--	--	417.461	0.26213		566.392	0.23793	566.392	0.85498		566.392	0.83525	566.392	0.04244
--	--	417.514	0.26915		566.493	0.2395	566.493	0.85403		566.493	0.84181	566.493	0.04222
--	--	417.567	0.25996		566.594	0.24324	566.594	0.84365		566.594	0.83881	566.594	0.04221
--	--	417.62	0.25478		566.695	0.24749	566.695	0.83659		566.695	0.82949	566.695	0.04211
--	--	417.672	0.25239		566.796	0.24245	566.796	0.83503		566.796	0.83188	566.796	0.042
--	--	417.725	0.24647		566.897	0.23037	566.897	0.83108		566.897	0.84021	566.897	0.04209
--	--	417.778	0.24691		566.998	0.22541	566.998	0.82937		566.998	0.8377	566.998	0.04216
--	--	417.831	0.23272		567.099	0.22164	567.099	0.82576		567.099	0.8323	567.099	0.04198
--	--	417.884	0.24353		567.2	0.22555	567.2	0.81591		567.2	0.83463	567.2	0.04205
--	--	417.937	0.24564		567.301	0.23465	567.301	0.81291		567.301	0.84087	567.301	0.04237
--	--	417.99	0.25613		567.402	0.23682	567.402	0.81064		567.402	0.84551	567.402	0.04215
--	--	418.043	0.246		567.503	0.23408	567.503	0.80659		567.503	0.8406	567.503	0.04212
--	--	418.096	0.24145		567.604	0.23279	567.604	0.80381		567.604	0.83905	567.604	0.04216
--	--	418.149	0.24407		567.705	0.22661	567.705	0.79941		567.705	0.84722	567.705	0.04228
--	--	418.201	0.24672		567.806	0.22183	567.806	0.7924		567.806	0.84587	567.806	0.04224
--	--	418.254	0.24222		567.907	0.21849	567.907	0.78752		567.907	0.84348	567.907	0.04203
--	--	418.307	0.2489		568.008	0.21133	568.008	0.78285		568.008	0.83896	568.008	0.04198
--	--	418.36	0.24801		568.109	0.21599	568.109	0.78031		568.109	0.8311	568.109	0.04223
--	--	418.413	0.24193		568.21	0.22274	568.21	0.77529		568.21	0.83758	568.21	0.04207
--	--	418.466	0.23984		568.311	0.21999	568.311	0.76902		568.311	0.85015	568.311	0.04209
--	--	418.519	0.23173		568.412	0.23068	568.412	0.77208		568.412	0.84571	568.412	0.04233
--	--	418.572	0.24571		568.513	0.23197	568.513	0.77421		568.513	0.83708	568.513	0.04272
--	--	418.625	0.22429		568.614	0.2257	568.614	0.76356		568.614	0.83918	568.614	0.04273
--	--	418.677	0.23585		568.715	0.22074	568.715	0.75329		568.715	0.84458	568.715	0.04218
--	--	418.73	0.23046		568.816	0.22315	568.816	0.75033		568.816	0.83813	568.816	0.04189
--	--	418.783	0.22705		568.917	0.2197	568.917	0.747		568.917	0.83561	568.917	0.04173
--	--	418.836	0.23611		569.018	0.21744	569.018	0.74271		569.018	0.83755	569.018	0.04202
--	--	418.889	0.22853		569.119	0.21899	569.119	0.74044		569.119	0.83983	569.119	0.04233
--	--	418.942	0.22402		569.22	0.22407	569.22	0.73548		569.22	0.84198	569.22	0.04213
--	--	418.995	0.21233		569.321	0.21793	569.321	0.72578		569.321	0.84086	569.321	0.04185
--	--	419.048	0.21452		569.422	0.21275	569.422	0.71999		569.422	0.83666	569.422	0.0421
--	--	419.101	0.22476		569.524	0.22031	569.524	0.72038		569.524	0.84046	569.524	0.04223
--	--	419.153	0.21799		569.625	0.22642	569.625	0.7178		569.625	0.83863	569.625	0.04196
--	--	419.206	0.21848		569.726	0.21832	569.726	0.71369		569.726	0.82829	569.726	0.04185
--	--	419.259	0.21036		569.827	0.21419	569.827	0.70837		569.827	0.82393	569.827	0.0419
--	--	419.312	0.21399		569.928	0.21805	569.928	0.70514		569.928	0.83385	569.928	0.0421
--	--	419.365	0.21239		570.029	0.22107	570.029	0.69749		570.029	0.8452	570.029	0.04197
--	--	419.418	0.20717		570.13	0.21919	570.13	0.69068		570.13	0.8457	570.13	0.04178
--	--	419.471	0.20642		570.231	0.21362	570.231	0.68956		570.231	0.84292	570.231	0.0421
--	--	419.524	0.21903		570.332	0.21048	570.332	0.68573		570.332	0.84176	570.332	0.04248
--	--	419.577	0.21418		570.433	0.21182	570.433	0.68576		570.433	0.83628	570.433	0.04255
--	--	419.629	0.20392		570.534	0.20861	570.534	0.68525		570.534	0.8345	570.534	0.04238
--	--	419.682	0.20383		570.635	0.21005	570.635	0.68149		570.635	0.84075	570.635	0.04215
--	--	419.735	0.19557		570.736	0.21205	570.736	0.67703		570.736	0.84049	570.736	0.04201
--	--	419.788	0.20055		570.837	0.20691	570.837	0.67291		570.837	0.83422	570.837	0.0418
--	--	419.841	0.19627		570.938	0.20713	570.938	0.66551		570.938	0.83711	570.938	0.04196
--	--	419.894	0.20054		571.039	0.2081	571.039	0.65697		571.039	0.83716	571.039	0.04207
--	--	419.947	0.19829		571.14	0.21187	571.14	0.65221		571.14	0.83407	571.14	0.0421
--	--	420	0.19086		571.241	0.21618	571.241	0.65363		571.241	0.83668	571.241	0.04233
--	--	420.052	0.19681		571.342	0.21041	571.342	0.65257		571.342	0.84019	571.342	0.0421
--	--	420.105	0.19192		571.443	0.20304	571.443	0.64812		571.443	0.84384	571.443	0.04165
--	--	420.158	0.18093		571.544	0.19767	571.544	0.64283		571.544	0.84779	571.544	0.04171
--	--	420.211	0.19004		571.645	0.19555	571.645	0.63702		571.645	0.84845	571.645	0.04205
--	--	420.264	0.18952		571.746	0.19984	571.746	0.63039		571.746	0.84222	571.746	0.04234
--	--	420.317	0.18544		571.847	0.21177	571.847	0.62157		571.847	0.84246	571.847	0.04218
--	--	420.37	0.18743		571.948	0.21041	571.948	0.61978		571.948	0.83612	571.948	0.04171
--	--	420.423	0.18184		572.049	0.20428	572.049	0.6213		572.049	0.83301	572.049	0.04177
--	--	420.475	0.19275		572.15	0.21298	572.15	0.61611		572.15	0.8363	572.15	0.04203
--	--	420.528	0.19607		572.251	0.21451	572.251	0.60994		572.251	0.8316	572.251	0.04214
--	--	420.581	0.18035		572.352	0.20842	572.352	0.60452		572.352	0.83567	572.352	0.04227
--	--	420.634	0.17297		572.453	0.20661	572.453	0.60076		572.453	0.83575	572.453	0.04222
--	--	420.687	0.1773		572.554	0.20897	572.554	0.60076		572.554	0.83426	572.554	0.04228
--	--	420.74	0.1813		572.655	0.20762	572.655	0.60016		572.655	0.83729	572.655	0.04255
--	--	420.793	0.17532		572.756	0.2048	572.756	0.59734		572.756	0.84156	572.756	0.0425
--	--	420.846	0.17536		572.857	0.20368	572.857	0.59221		572.857	0.83777	572.857	0.04233
--	--	420.898	0.1761		572.958	0.21106	572.958	0.58291		572.958	0.83329	572.958	0.04248
--	--	420.951	0.17935		573.059	0.21373	573.059	0.57822		573.059	0.83874	573.059	0.04254
--	--	421.004	0.17336		573.16	0.20658	573.16	0.58037		573.16	0.84349	573.16	0.04251
--	--	421.057	0.17415		573.262	0.20957	573.262	0.57876		573.262	0.83524	573.262	0.04243
--	--	421.11	0.16815		573.363	0.21573	573.363	0.57206		573.363	0.83241	573.363	0.04224
--	--	421.163	0.17622		573.464	0.21296	573.464	0.56901		573.464	0.83285	573.464	0.04214
--	--	421.216	0.17108		573.565	0.21023	573.565	0.56843		573.565	0.83223	573.565	0.04215
--	--	421.269	0.17318		573.666	0.21525	573.666	0.56679		573.666	0.83387	573.666	0.04232
--	--	421.321	0.17089		573.767	0.22049	573.767	0.55964		573.767	0.83386	573.767	0.04241
--	--	421.374	0.16941		573.868	0.22224	573.868	0.5541		573.868	0.82944	573.868	0.04227
--	--	421.427	0.16633		573.969	0.22513	573.969	0.55048		573.969	0.82672	573.969	0.04215
--	--	421.48	0.16527		574.07	0.22249	574.07	0.54754		574.07	0.8302	574.07	0.04256
--	--	421.533	0.16822		574.171	0.21221	574.171	0.54552		574.171	0.83048	574.171	0.04312
--	--	421.586	0.16302		574.272	0.2153	574.272	0.53813		574.272	0.82997	574.272	0.04309
--	--	421.639	0.16998		574.373	0.20966	574.373	0.5369		574.373	0.8318	574.373	0.04277
--	--	421.691	0.16435		574.474	0.19609	574.474	0.54109		574.474	0.82545	574.474	0.04218
--	--	421.744	0.16647		574.575	0.20009	574.575	0.54211		574.575	0.82078	574.575	0.04163
--	--	421.797	0.1666		574.676	0.20616	574.676	0.53732		574.676	0.82051	574.676	0.04196
--	--	421.85	0.16059		574.777	0.20677	574.777	0.52824		574.777	0.82954	574.777	0.04247
--	--	421.903	0.16303		574.878	0.2067	574.878	0.5225		574.878	0.83596	574.878	0.04287
--	--	421.956	0.16344		574.979	0.20568	574.979	0.52226		574.979	0.83722	574.979	0.04264
--	--	422.009	0.15372		575.08	0.20983	575.08	0.52076		575.08	0.83934	575.08	0.0423
--	--	422.062	0.16341		575.181	0.20812	575.181	0.51157		575.181	0.83598	575.181	0.04224
--	--	422.114	0.1577		575.282	0.19794	575.282	0.50644		575.282	0.83529	575.282	0.04243
--	--	422.167	0.15641		575.383	0.19436	575.383	0.50456		575.383	0.84004	575.383	0.04239
--	--	422.22	0.16196		575.484	0.19986	575.484	0.50152		575.484	0.83629	575.484	0.04223
--	--	422.273	0.16266		575.585	0.19899	575.585	0.49986		575.585	0.831	575.585	0.04241
--	--	422.326	0.15203		575.686	0.19968	575.686	0.49938		575.686	0.83746	575.686	0.04183
--	--	422.379	0.15746		575.787	0.19627	575.787	0.4939		575.787	0.83847	575.787	0.04174
--	--	422.432	0.15445		575.888	0.19477	575.888	0.49188		575.888	0.8412	575.888	0.04185
--	--	422.484	0.15236		575.989	0.20315	575.989	0.48967		575.989	0.84459	575.989	0.04192
--	--	422.537	0.15059		576.09	0.21029	576.09	0.48405		576.09	0.84055	576.09	0.04199
--	--	422.59	0.15202		576.191	0.20441	576.191	0.48387		576.191	0.83382	576.191	0.04205
--	--	422.643	0.15178		576.292	0.19742	576.292	0.48608		576.292	0.83406	576.292	0.04197
--	--	422.696	0.14924		576.393	0.19988	576.393	0.48361		576.393	0.83566	576.393	0.04205
--	--	422.749	0.14554		576.494	0.20583	576.494	0.47714		576.494	0.83722	576.494	0.04215
--	--	422.802	0.14509		576.595	0.20288	576.595	0.46943		576.595	0.83773	576.595	0.04223
--	--	422.854	0.14303		576.696	0.19385	576.696	0.46429		576.696	0.83346	576.696	0.04229
--	--	422.907	0.13778		576.797	0.20011	576.797	0.46186		576.797	0.84245	576.797	0.04216
--	--	422.96	0.13498		576.899	0.2048	576.899	0.46189		576.899	0.84756	576.899	0.04221
--	--	423.013	0.13536		577	0.20307	577	0.461		577	0.84485	577	0.04228
--	--	423.066	0.1361		577.101	0.19383	577.101	0.45854		577.101	0.8448	577.101	0.04271
--	--	423.119	0.13367		577.202	0.1925	577.202	0.45488		577.202	0.83959	577.202	0.04283
--	--	423.172	0.13645		577.303	0.19944	577.303	0.45236		577.303	0.83182	577.303	0.04244
--	--	423.224	0.14322		577.404	0.20038	577.404	0.45299		577.404	0.83099	577.404	0.04233
--	--	423.277	0.14161		577.505	0.20281	577.505	0.44963		577.505	0.83588	577.505	0.04217
--	--	423.33	0.14119		577.606	0.20265	577.606	0.44226		577.606	0.83768	577.606	0.04217
--	--	423.383	0.13679		577.707	0.20342	577.707	0.43588		577.707	0.83535	577.707	0.04237
--	--	423.436	0.13837		577.808	0.20835	577.808	0.43241		577.808	0.84133	577.808	0.04246
--	--	423.489	0.13157		577.909	0.21446	577.909	0.43402		577.909	0.8435	577.909	0.042
--	--	423.541	0.13515		578.01	0.21199	578.01	0.43218		578.01	0.8364	578.01	0.04153
--	--	423.594	0.13273		578.111	0.20743	578.111	0.42827		578.111	0.83486	578.111	0.04136
--	--	423.647	0.13511		578.212	0.20589	578.212	0.42838		578.212	0.83824	578.212	0.04162
--	--	423.7	0.1295		578.313	0.20579	578.313	0.42494		578.313	0.83589	578.313	0.04231
--	--	423.753	0.13029		578.414	0.21121	578.414	0.42179		578.414	0.82824	578.414	0.04239
--	--	423.806	0.1295		578.515	0.20672	578.515	0.42174		578.515	0.83341	578.515	0.04233
--	--	423.859	0.13323		578.616	0.20381	578.616	0.41888		578.616	0.83815	578.616	0.04215
--	--	423.911	0.13489		578.717	0.20317	578.717	0.41718		578.717	0.83844	578.717	0.04193
--	--	423.964	0.13533		578.818	0.20583	578.818	0.41656		578.818	0.84033	578.818	0.04177
--	--	424.017	0.12416		578.919	0.19952	578.919	0.41134		578.919	0.84463	578.919	0.04203
--	--	424.07	0.13217		579.02	0.19371	579.02	0.40652		579.02	0.84439	579.02	0.04232
--	--	424.123	0.12737		579.121	0.20474	579.121	0.40633		579.121	0.84341	579.121	0.04223
--	--	424.176	0.13457		579.222	0.20984	579.222	0.40663		579.222	0.84929	579.222	0.04213
--	--	424.228	0.12217		579.323	0.21269	579.323	0.40373		579.323	0.84837	579.323	0.04254
--	--	424.281	0.12536		579.424	0.2134	579.424	0.39999		579.424	0.84162	579.424	0.04296
--	--	424.334	0.12655		579.525	0.20864	579.525	0.3916		579.525	0.84057	579.525	0.04246
--	--	424.387	0.12053		579.626	0.20438	579.626	0.38888		579.626	0.8468	579.626	0.04217
--	--	424.44	0.13291		579.727	0.20528	579.727	0.38901		579.727	0.84682	579.727	0.04216
--	--	424.493	0.13448		579.828	0.21087	579.828	0.38434		579.828	0.84159	579.828	0.04216
--	--	424.546	0.12367		579.929	0.20914	579.929	0.38171		579.929	0.84377	579.929	0.04185
--	--	424.598	0.12445		580.03	0.19741	580.03	0.38389		580.03	0.83881	580.03	0.04142
--	--	424.651	0.13362		580.131	0.19696	580.131	0.38152		580.131	0.83049	580.131	0.04178
--	--	424.704	0.12122		580.232	0.19956	580.232	0.37674		580.232	0.83292	580.232	0.04238
--	--	424.757	0.11483		580.333	0.20032	580.333	0.37456		580.333	0.83719	580.333	0.04204
--	--	424.81	0.12247		580.434	0.19489	580.434	0.37125		580.434	0.83771	580.434	0.04161
--	--	424.863	0.11704		580.535	0.18945	580.535	0.37112		580.535	0.84626	580.535	0.04181
--	--	424.915	0.12262		580.636	0.20003	580.636	0.3705		580.636	0.84803	580.636	0.04187
--	--	424.968	0.11774		580.737	0.21218	580.737	0.36732		580.737	0.84931	580.737	0.04204
--	--	425.021	0.11647		580.839	0.21824	580.839	0.3621		580.839	0.84495	580.839	0.04225
--	--	425.074	0.11647		580.94	0.21072	580.94	0.35861		580.94	0.84268	580.94	0.04231
--	--	425.127	0.11888		581.041	0.20429	581.041	0.35686		581.041	0.84706	581.041	0.04229
--	--	425.18	0.11727		581.142	0.20235	581.142	0.35538		581.142	0.84763	581.142	0.04229
--	--	425.232	0.11446		581.243	0.19973	581.243	0.35462		581.243	0.84276	581.243	0.04238
--	--	425.285	0.11682		581.344	0.19674	581.344	0.3542		581.344	0.84228	581.344	0.04232
--	--	425.338	0.1183		581.445	0.19357	581.445	0.35084		581.445	0.84091	581.445	0.04206
--	--	425.391	0.10942		581.546	0.19925	581.546	0.34646		581.546	0.84135	581.546	0.0423
--	--	425.444	0.11495		581.647	0.19683	581.647	0.34785		581.647	0.84762	581.647	0.04269
--	--	425.497	0.11813		581.748	0.19578	581.748	0.34474		581.748	0.84421	581.748	0.04225
--	--	425.549	0.11217		581.849	0.20098	581.849	0.34135		581.849	0.83697	581.849	0.04206
--	--	425.602	0.10464		581.95	0.20805	581.95	0.33854		581.95	0.83105	581.95	0.04216
--	--	425.655	0.1114		582.051	0.20618	582.051	0.33779		582.051	0.83601	582.051	0.04233
--	--	425.708	0.11008		582.152	0.19277	582.152	0.33857		582.152	0.84261	582.152	0.04234
--	--	425.761	0.10999		582.253	0.19125	582.253	0.33624		582.253	0.83781	582.253	0.04251
--	--	425.814	0.10716		582.354	0.20196	582.354	0.33274		582.354	0.83922	582.354	0.04241
--	--	425.866	0.10516		582.455	0.20409	582.455	0.32811		582.455	0.84702	582.455	0.04193
--	--	425.919	0.11153		582.556	0.19928	582.556	0.32489		582.556	0.84603	582.556	0.04194
--	--	425.972	0.09962		582.657	0.19221	582.657	0.32509		582.657	0.84525	582.657	0.04203
--	--	426.025	0.10472		582.758	0.19067	582.758	0.32389		582.758	0.84254	582.758	0.04237
--	--	426.078	0.11102		582.859	0.19627	582.859	0.32083		582.859	0.83979	582.859	0.04227
--	--	426.131	0.10538		582.96	0.20318	582.96	0.31963		582.96	0.83786	582.96	0.04194
--	--	426.183	0.10221		583.061	0.20311	583.061	0.32215		583.061	0.83966	583.061	0.04236
--	--	426.236	0.10299		583.162	0.19874	583.162	0.31977		583.162	0.8448	583.162	0.04236
--	--	426.289	0.10105		583.263	0.20484	583.263	0.31564		583.263	0.84931	583.263	0.04218
--	--	426.342	0.10266		583.364	0.20664	583.364	0.31414		583.364	0.84923	583.364	0.04237
--	--	426.395	0.10346		583.465	0.20585	583.465	0.30968		583.465	0.84372	583.465	0.04243
--	--	426.448	0.1015		583.566	0.20737	583.566	0.30583		583.566	0.84048	583.566	0.04226
--	--	426.5	0.0916		583.667	0.20209	583.667	0.30359		583.667	0.84448	583.667	0.04207
--	--	426.553	0.09916		583.768	0.19849	583.768	0.30192		583.768	0.84942	583.768	0.04164
--	--	426.606	0.10155		583.869	0.19957	583.869	0.3014		583.869	0.84904	583.869	0.04162
--	--	426.659	0.10115		583.97	0.19856	583.97	0.30122		583.97	0.84535	583.97	0.04205
--	--	426.712	0.09755		584.071	0.19622	584.071	0.3019		584.071	0.84265	584.071	0.04235
--	--	426.764	0.1027		584.172	0.1994	584.172	0.29918		584.172	0.84282	584.172	0.04215
--	--	426.817	0.10666		584.273	0.20285	584.273	0.29492		584.273	0.84682	584.273	0.04192
--	--	426.87	0.09989		584.375	0.2077	584.375	0.29493		584.375	0.85348	584.375	0.0424
--	--	426.923	0.09751		584.476	0.21055	584.476	0.29259		584.476	0.85322	584.476	0.04236
--	--	426.976	0.09874		584.577	0.20582	584.577	0.28975		584.577	0.84522	584.577	0.04209
--	--	427.029	0.09479		584.678	0.20437	584.678	0.28778		584.678	0.84509	584.678	0.04189
--	--	427.081	0.08604		584.779	0.20511	584.779	0.28694		584.779	0.85145	584.779	0.04235
--	--	427.134	0.0912		584.88	0.20268	584.88	0.28435		584.88	0.84997	584.88	0.04244
--	--	427.187	0.09631		584.981	0.20036	584.981	0.28386		584.981	0.8471	584.981	0.04226
--	--	427.24	0.0963		585.082	0.19924	585.082	0.28524		585.082	0.84687	585.082	0.04193
--	--	427.293	0.10065		585.183	0.21089	585.183	0.28368		585.183	0.84689	585.183	0.04176
--	--	427.345	0.09107		585.284	0.2158	585.284	0.28229		585.284	0.84522	585.284	0.04177
--	--	427.398	0.08944		585.385	0.19924	585.385	0.28109		585.385	0.84599	585.385	0.04171
--	--	427.451	0.0969		585.486	0.20294	585.486	0.2781		585.486	0.84644	585.486	0.04215
--	--	427.504	0.09481		585.587	0.20422	585.587	0.27544		585.587	0.84175	585.587	0.04233
--	--	427.557	0.09512		585.688	0.20057	585.688	0.27132		585.688	0.84572	585.688	0.04225
--	--	427.61	0.0998		585.789	0.204	585.789	0.26874		585.789	0.84861	585.789	0.04193
--	--	427.662	0.09856		585.89	0.20877	585.89	0.26834		585.89	0.84661	585.89	0.04202
--	--	427.715	0.09102		585.991	0.20445	585.991	0.26758		585.991	0.84753	585.991	0.04227
--	--	427.768	0.09458		586.092	0.19622	586.092	0.2669		586.092	0.84689	586.092	0.0425
--	--	427.821	0.09135		586.193	0.19412	586.193	0.2657		586.193	0.84257	586.193	0.04236
--	--	427.874	0.09129		586.294	0.19037	586.294	0.26298		586.294	0.84389	586.294	0.04217
--	--	427.926	0.08574		586.395	0.19058	586.395	0.26179		586.395	0.84781	586.395	0.04202
--	--	427.979	0.09003		586.496	0.19794	586.496	0.26167		586.496	0.84267	586.496	0.04185
--	--	428.032	0.08405		586.597	0.19111	586.597	0.25945		586.597	0.83884	586.597	0.04165
--	--	428.085	0.09061		586.698	0.18827	586.698	0.25698		586.698	0.84408	586.698	0.04169
--	--	428.138	0.08922		586.799	0.19537	586.799	0.25529		586.799	0.84973	586.799	0.04215
--	--	428.19	0.08708		586.9	0.19165	586.9	0.25485		586.9	0.84548	586.9	0.04241
--	--	428.243	0.09267		587.001	0.19112	587.001	0.253		587.001	0.84469	587.001	0.04205
--	--	428.296	0.08541		587.102	0.19442	587.102	0.25215		587.102	0.84241	587.102	0.04179
--	--	428.349	0.08181		587.203	0.19557	587.203	0.25337		587.203	0.84436	587.203	0.04169
--	--	428.402	0.0811		587.304	0.19118	587.304	0.25034		587.304	0.85144	587.304	0.04158
--	--	428.455	0.08891		587.405	0.18683	587.405	0.24816		587.405	0.85252	587.405	0.04176
--	--	428.507	0.07976		587.506	0.18925	587.506	0.2447		587.506	0.85098	587.506	0.04212
--	--	428.56	0.0847		587.607	0.19484	587.607	0.24311		587.607	0.84565	587.607	0.04183
--	--	428.613	0.08636		587.708	0.19548	587.708	0.24291		587.708	0.84581	587.708	0.04131
--	--	428.666	0.07767		587.809	0.19301	587.809	0.24289		587.809	0.83968	587.809	0.04166
--	--	428.719	0.08488		587.91	0.19672	587.91	0.24158		587.91	0.83279	587.91	0.04154
--	--	428.771	0.07865		588.011	0.19484	588.011	0.24073		588.011	0.84212	588.011	0.04211
--	--	428.824	0.08122		588.112	0.19591	588.112	0.23901		588.112	0.84836	588.112	0.04249
--	--	428.877	0.08178		588.213	0.19644	588.213	0.2359		588.213	0.84589	588.213	0.04224
--	--	428.93	0.08207		588.315	0.19477	588.315	0.23427		588.315	0.84446	588.315	0.04185
--	--	428.983	0.08057		588.416	0.19376	588.416	0.23322		588.416	0.84755	588.416	0.04204
--	--	429.035	0.08014		588.517	0.19697	588.517	0.23255		588.517	0.84566	588.517	0.04216
--	--	429.088	0.07866		588.618	0.19611	588.618	0.23282		588.618	0.84338	588.618	0.04221
--	--	429.141	0.08306		588.719	0.19085	588.719	0.23423		588.719	0.84893	588.719	0.04228
--	--	429.194	0.08137		588.82	0.1904	588.82	0.23224		588.82	0.85219	588.82	0.04212
--	--	429.247	0.08268		588.921	0.2011	588.921	0.2296		588.921	0.84597	588.921	0.0423
--	--	429.299	0.08036		589.022	0.20312	589.022	0.22771		589.022	0.84771	589.022	0.04273
--	--	429.352	0.07655		589.123	0.19396	589.123	0.22811		589.123	0.84767	589.123	0.04299
--	--	429.405	0.08113		589.224	0.19054	589.224	0.22719		589.224	0.8463	589.224	0.04267
--	--	429.458	0.0834		589.325	0.19356	589.325	0.22559		589.325	0.84367	589.325	0.04216
--	--	429.511	0.07321		589.426	0.19462	589.426	0.22501		589.426	0.84324	589.426	0.04205
--	--	429.563	0.07522		589.527	0.19342	589.527	0.22409		589.527	0.84519	589.527	0.04226
--	--	429.616	0.07772		589.628	0.19671	589.628	0.22292		589.628	0.84381	589.628	0.0424
--	--	429.669	0.07364		589.729	0.20186	589.729	0.22247		589.729	0.84552	589.729	0.04268
--	--	429.722	0.07188		589.83	0.19975	589.83	0.22022		589.83	0.84834	589.83	0.04279
--	--	429.775	0.07769		589.931	0.19888	589.931	0.21862		589.931	0.85294	589.931	0.04232
--	--	429.827	0.07513		590.032	0.20006	590.032	0.21975		590.032	0.8591	590.032	0.04202
--	--	429.88	0.06974		590.133	0.20011	590.133	0.21798		590.133	0.85889	590.133	0.04204
--	--	429.933	0.07079		590.234	0.19869	590.234	0.21508		590.234	0.85519	590.234	0.04209
--	--	429.986	0.07416		590.335	0.20205	590.335	0.21334		590.335	0.85364	590.335	0.04214
--	--	430.039	0.07212		590.436	0.2101	590.436	0.21163		590.436	0.85176	590.436	0.04231
--	--	430.091	0.07053		590.537	0.20829	590.537	0.21107		590.537	0.85116	590.537	0.04239
--	--	430.144	0.0745		590.638	0.20395	590.638	0.21081		590.638	0.8525	590.638	0.04219
--	--	430.197	0.07391		590.739	0.2009	590.739	0.21075		590.739	0.85626	590.739	0.04218
--	--	430.25	0.0681		590.84	0.2016	590.84	0.21123		590.84	0.857	590.84	0.04216
--	--	430.302	0.06798		590.941	0.20515	590.941	0.20932		590.941	0.85504	590.941	0.04223
--	--	430.355	0.06754		591.042	0.20326	591.042	0.20716		591.042	0.85065	591.042	0.04234
--	--	430.408	0.07142		591.143	0.20297	591.143	0.2066		591.143	0.84911	591.143	0.04223
--	--	430.461	0.06998		591.244	0.20387	591.244	0.20462		591.244	0.85226	591.244	0.04213
--	--	430.514	0.07027		591.345	0.2052	591.345	0.20215		591.345	0.85231	591.345	0.04206
--	--	430.566	0.06764		591.446	0.2056	591.446	0.20112		591.446	0.84711	591.446	0.0421
--	--	430.619	0.06699		591.547	0.21065	591.547	0.20169		591.547	0.84826	591.547	0.0423
--	--	430.672	0.0689		591.648	0.2143	591.648	0.20098		591.648	0.85198	591.648	0.04238
--	--	430.725	0.06906		591.749	0.20668	591.749	0.20038		591.749	0.85228	591.749	0.04214
--	--	430.778	0.06668		591.85	0.20214	591.85	0.19889		591.85	0.85252	591.85	0.04211
--	--	430.83	0.06881		591.952	0.20569	591.952	0.19723		591.952	0.84572	591.952	0.04199
--	--	430.883	0.06808		592.053	0.20687	592.053	0.19756		592.053	0.84262	592.053	0.0421
--	--	430.936	0.06601		592.154	0.20237	592.154	0.19785		592.154	0.84626	592.154	0.04229
--	--	430.989	0.06321		592.255	0.20404	592.255	0.19904		592.255	0.84847	592.255	0.04213
--	--	431.042	0.06543		592.356	0.20568	592.356	0.19946		592.356	0.84829	592.356	0.04207
--	--	431.094	0.06724		592.457	0.20653	592.457	0.19741		592.457	0.84597	592.457	0.04253
--	--	431.147	0.0677		592.558	0.20408	592.558	0.196		592.558	0.84469	592.558	0.04239
--	--	431.2	0.06716		592.659	0.1978	592.659	0.19408		592.659	0.84772	592.659	0.04198
--	--	431.253	0.06565		592.76	0.20284	592.76	0.19076		592.76	0.8507	592.76	0.04218
--	--	431.305	0.06618		592.861	0.20347	592.861	0.19226		592.861	0.84664	592.861	0.04217
--	--	431.358	0.06708		592.962	0.19327	592.962	0.19456		592.962	0.84756	592.962	0.04224
--	--	431.411	0.06445		593.063	0.18947	593.063	0.19563		593.063	0.84908	593.063	0.0422
--	--	431.464	0.06365		593.164	0.19349	593.164	0.19443		593.164	0.854	593.164	0.04199
--	--	431.517	0.06473		593.265	0.194	593.265	0.19066		593.265	0.85785	593.265	0.04197
--	--	431.569	0.06381		593.366	0.19877	593.366	0.18824		593.366	0.8565	593.366	0.04217
--	--	431.622	0.06307		593.467	0.20455	593.467	0.18749		593.467	0.85258	593.467	0.04237
--	--	431.675	0.06615		593.568	0.20251	593.568	0.18802		593.568	0.8487	593.568	0.04237
--	--	431.728	0.06575		593.669	0.19994	593.669	0.18738		593.669	0.84919	593.669	0.0423
--	--	431.78	0.06352		593.77	0.20305	593.77	0.1868		593.77	0.85314	593.77	0.04256
--	--	431.833	0.06208		593.871	0.19018	593.871	0.18496		593.871	0.85274	593.871	0.04258
--	--	431.886	0.06442		593.972	0.19391	593.972	0.18498		593.972	0.85303	593.972	0.0427
--	--	431.939	0.06336		594.073	0.20301	594.073	0.18396		594.073	0.85152	594.073	0.04267
--	--	431.992	0.06265		594.174	0.20566	594.174	0.18187		594.174	0.84741	594.174	0.0425
--	--	432.044	0.06117		594.275	0.20357	594.275	0.1804		594.275	0.84771	594.275	0.04228
--	--	432.097	0.06269		594.376	0.20322	594.376	0.18179		594.376	0.84826	594.376	0.04221
--	--	432.15	0.06294		594.477	0.19924	594.477	0.18161		594.477	0.84979	594.477	0.04195
--	--	432.203	0.06263		594.578	0.1949	594.578	0.18		594.578	0.85562	594.578	0.04187
--	--	432.255	0.06099		594.679	0.18957	594.679	0.1791		594.679	0.85359	594.679	0.04216
--	--	432.308	0.05826		594.78	0.19049	594.78	0.17878		594.78	0.85099	594.78	0.04262
--	--	432.361	0.06043		594.881	0.19542	594.881	0.17937		594.881	0.85259	594.881	0.04249
--	--	432.414	0.06139		594.982	0.20093	594.982	0.17776		594.982	0.85444	594.982	0.04208
--	--	432.467	0.06087		595.083	0.20363	595.083	0.17693		595.083	0.8539	595.083	0.04194
--	--	432.519	0.05778		595.184	0.20324	595.184	0.17709		595.184	0.85398	595.184	0.04184
--	--	432.572	0.05677		595.285	0.20107	595.285	0.17549		595.285	0.85214	595.285	0.04201
--	--	432.625	0.06056		595.386	0.19024	595.386	0.17458		595.386	0.85127	595.386	0.04205
--	--	432.678	0.06262		595.487	0.18787	595.487	0.17443		595.487	0.85136	595.487	0.0421
--	--	432.73	0.06032		595.588	0.19879	595.588	0.17375		595.588	0.85366	595.588	0.0423
--	--	432.783	0.05707		595.69	0.20476	595.69	0.17234		595.69	0.85457	595.69	0.04227
--	--	432.836	0.05824		595.791	0.20417	595.791	0.17176		595.791	0.84767	595.791	0.04248
--	--	432.889	0.05811		595.892	0.20066	595.892	0.17281		595.892	0.84798	595.892	0.04273
--	--	432.941	0.05869		595.993	0.20153	595.993	0.17379		595.993	0.85148	595.993	0.04227
--	--	432.994	0.0577		596.094	0.20285	596.094	0.17269		596.094	0.85357	596.094	0.04194
--	--	433.047	0.05668		596.195	0.19701	596.195	0.17161		596.195	0.85892	596.195	0.04232
--	--	433.1	0.05657		596.296	0.19418	596.296	0.17077		596.296	0.85985	596.296	0.04222
--	--	433.153	0.05499		596.397	0.20255	596.397	0.17105		596.397	0.85552	596.397	0.04216
--	--	433.205	0.05363		596.498	0.20526	596.498	0.17112		596.498	0.85621	596.498	0.04238
--	--	433.258	0.05587		596.599	0.20318	596.599	0.16948		596.599	0.85955	596.599	0.04211
--	--	433.298	0.05528		596.7	0.20907	596.7	0.16945		596.7	0.85666	596.7	0.04223
--	--	433.35	0.04705		596.801	0.21259	596.801	0.1685		596.801	0.85198	596.801	0.04246
--	--	433.403	0.0541		596.902	0.2086	596.902	0.16671		596.902	0.84973	596.902	0.04261
--	--	433.456	0.0522		597.003	0.20815	597.003	0.16625		597.003	0.84716	597.003	0.04248
--	--	433.509	0.0559		597.104	0.21506	597.104	0.16654		597.104	0.84917	597.104	0.04225
--	--	433.562	0.05811		597.205	0.21497	597.205	0.16589		597.205	0.85227	597.205	0.0423
--	--	433.615	0.05135		597.306	0.20862	597.306	0.16525		597.306	0.85079	597.306	0.04209
--	--	433.668	0.05501		597.407	0.20055	597.407	0.16611		597.407	0.85199	597.407	0.0419
--	--	433.721	0.05535		597.508	0.20222	597.508	0.16557		597.508	0.85258	597.508	0.04175
--	--	433.774	0.05274		597.609	0.20829	597.609	0.16177		597.609	0.84699	597.609	0.04162
--	--	433.827	0.05495		597.71	0.20208	597.71	0.16121		597.71	0.84536	597.71	0.04189
--	--	433.88	0.05347		597.811	0.20169	597.811	0.16302		597.811	0.84658	597.811	0.04202
--	--	433.933	0.04898		597.912	0.20194	597.912	0.16449		597.912	0.84854	597.912	0.04219
--	--	433.986	0.05559		598.013	0.20562	598.013	0.16398		598.013	0.85428	598.013	0.04213
--	--	434.039	0.05629		598.114	0.20641	598.114	0.16128		598.114	0.85553	598.114	0.04216
--	--	434.092	0.05588		598.215	0.19982	598.215	0.1594		598.215	0.85366	598.215	0.04232
--	--	434.145	0.05107		598.316	0.19857	598.316	0.15845		598.316	0.8541	598.316	0.04241
--	--	434.198	0.0533		598.417	0.20219	598.417	0.15837		598.417	0.85367	598.417	0.04271
--	--	434.251	0.05328		598.518	0.19987	598.518	0.1588		598.518	0.85687	598.518	0.04279
--	--	434.304	0.05105		598.619	0.19618	598.619	0.15866		598.619	0.86001	598.619	0.04238
--	--	434.357	0.05431		598.72	0.20213	598.72	0.16029		598.72	0.856	598.72	0.04205
--	--	434.41	0.0513		598.821	0.20965	598.821	0.16074		598.821	0.85675	598.821	0.04184
--	--	434.463	0.05164		598.922	0.21099	598.922	0.16		598.922	0.8607	598.922	0.04215
--	--	434.515	0.0564		599.023	0.20634	599.023	0.15882		599.023	0.85761	599.023	0.04239
--	--	434.568	0.05381		599.124	0.19931	599.124	0.15668		599.124	0.85552	599.124	0.04211
--	--	434.621	0.05161		599.225	0.19924	599.225	0.15556		599.225	0.85737	599.225	0.04204
--	--	434.674	0.04976		599.326	0.20788	599.326	0.15494		599.326	0.85874	599.326	0.04211
--	--	434.727	0.05011		599.428	0.21184	599.428	0.1549		599.428	0.85767	599.428	0.04248
--	--	434.78	0.04824		599.529	0.20329	599.529	0.1553		599.529	0.85545	599.529	0.04241
--	--	434.833	0.05448		599.63	0.1958	599.63	0.15552		599.63	0.85852	599.63	0.04184
--	--	434.886	0.05224		599.731	0.19908	599.731	0.15677		599.731	0.85472	599.731	0.04151
--	--	434.939	0.05116		599.832	0.20467	599.832	0.15578		599.832	0.8493	599.832	0.04137
--	--	434.992	0.04788		599.933	0.20133	599.933	0.15326		599.933	0.8506	599.933	0.04197
--	--	435.045	0.04897		600.034	0.19924	600.034	0.1522		600.034	0.85541	600.034	0.0423
--	--	435.098	0.05449		600.135	0.20947	600.135	0.15123		600.135	0.85566	600.135	0.04234
--	--	435.151	0.04823		600.236	0.20705	600.236	0.15222		600.236	0.85459	600.236	0.04242
--	--	435.204	0.04822		600.337	0.20305	600.337	0.15326		600.337	0.85299	600.337	0.04241
--	--	435.257	0.04711		600.438	0.19831	600.438	0.15473		600.438	0.85413	600.438	0.0422
--	--	435.31	0.04784		600.539	0.20094	600.539	0.15484		600.539	0.85653	600.539	0.04193
--	--	435.363	0.04894		600.64	0.20342	600.64	0.1532		600.64	0.85574	600.64	0.04197
--	--	435.416	0.04636		600.741	0.19839	600.741	0.15183		600.741	0.85519	600.741	0.04198
--	--	435.469	0.04856		600.842	0.19607	600.842	0.15075		600.842	0.85589	600.842	0.04199
--	--	435.521	0.04892		600.943	0.19679	600.943	0.15052		600.943	0.85461	600.943	0.04217
--	--	435.574	0.04707		601.044	0.196	601.044	0.15068		601.044	0.85447	601.044	0.04225
--	--	435.627	0.04633		601.145	0.19456	601.145	0.1517		601.145	0.85337	601.145	0.04233
--	--	435.68	0.04559		601.246	0.19954	601.246	0.15165		601.246	0.85584	601.246	0.04214
--	--	435.733	0.04779		601.347	0.20235	601.347	0.14925		601.347	0.85577	601.347	0.04195
--	--	435.786	0.04631		601.448	0.20247	601.448	0.14868		601.448	0.85288	601.448	0.04219
--	--	435.839	0.04557		601.549	0.20339	601.549	0.14871		601.549	0.85167	601.549	0.04243
--	--	435.892	0.0463		601.65	0.1999	601.65	0.14807		601.65	0.85319	601.65	0.04214
--	--	435.945	0.04372		601.751	0.19899	601.751	0.14798		601.751	0.85806	601.751	0.04204
[truncated: 8,964 more rows]

## Sheet: Fig. 4l
MAPbCl3			FAPbBr3			MAPbI3
Time (ns)	Normalized PL intensity		Time (ns)	Normalized PL intensity		Time (ns)	Normalized PL intensity
0	1		0	1		0	1
0.004	0.98242		0.512	0.89036		0.032	0.96802
0.008	0.98357		1.024	0.81506		0.064	0.93381
0.012	0.97438		1.536	0.7838		0.096	0.91852
0.016	0.96353		2.048	0.7358		0.128	0.89788
0.02	0.95466		2.56	0.7041		0.16	0.88252
0.024	0.96583		3.072	0.68428		0.192	0.86843
0.028	0.94021		3.584	0.65125		0.224	0.85136
0.032	0.9412		4.096	0.65478		0.256	0.84316
0.036	0.93857		4.608	0.61339		0.288	0.81245
0.04	0.92888		5.12	0.60854		0.32	0.81633
0.044	0.91541		5.632	0.56935		0.352	0.78643
0.048	0.91229		6.144	0.57728		0.384	0.77659
0.052	0.89373		6.656	0.59753		0.416	0.75915
0.056	0.8842		7.168	0.56979		0.448	0.74991
0.06	0.8658		7.68	0.53501		0.48	0.7344
0.064	0.84494		8.192	0.55702		0.512	0.70712
0.068	0.84954		8.704	0.49494		0.544	0.70958
0.072	0.83262		9.216	0.50242		0.576	0.68312
0.076	0.84593		9.728	0.48877		0.608	0.68915
0.08	0.79796		10.24	0.51167		0.64	0.66731
0.084	0.80174		10.752	0.51827		0.672	0.65464
0.088	0.78679		11.264	0.50506		0.704	0.63384
0.092	0.80026		11.776	0.47732		0.736	0.61841
0.096	0.76823		12.288	0.47116		0.768	0.61237
0.1	0.76281		12.8	0.46852		0.8	0.6035
0.104	0.75181		13.312	0.45222		0.832	0.59851
0.108	0.70647		13.824	0.44033		0.864	0.57965
0.112	0.7206		14.336	0.42404		0.896	0.58323
0.116	0.716		14.848	0.45046		0.928	0.54968
0.12	0.69662		15.36	0.45002		0.96	0.54417
0.124	0.69169		15.872	0.42756		0.992	0.54625
0.128	0.68035		16.384	0.44386		1.024	0.5344
0.132	0.6705		16.896	0.40819		1.056	0.52605
0.136	0.66508		17.408	0.39674		1.088	0.50436
0.14	0.62943		17.92	0.41524		1.12	0.49952
0.144	0.6365		18.432	0.40863		1.152	0.49892
0.148	0.61843		18.944	0.3897		1.184	0.48394
0.152	0.62188		19.456	0.41744		1.216	0.48274
0.156	0.61055		19.968	0.3919		1.248	0.47
0.16	0.58656		20.48	0.39762		1.28	0.46172
0.164	0.57769		20.992	0.39322		1.312	0.45822
0.168	0.58689		21.504	0.37296		1.344	0.44711
0.172	0.57063		22.016	0.37957		1.376	0.44107
0.176	0.55585		22.528	0.3963		1.408	0.4237
0.18	0.54287		23.04	0.37649		1.44	0.4243
0.184	0.53203		23.552	0.40114		1.472	0.41647
0.188	0.53072		24.064	0.37737		1.504	0.41245
0.192	0.53384		24.576	0.35403		1.536	0.40686
0.196	0.51544		25.088	0.33774		1.568	0.41021
0.2	0.52776		25.6	0.36988		1.6	0.39128
0.204	0.50296		26.112	0.35799		1.632	0.40112
0.208	0.50049		26.624	0.36063		1.664	0.38867
0.212	0.4729		27.136	0.35579		1.696	0.38837
0.216	0.46436		27.648	0.38045		1.728	0.37555
0.22	0.46912		28.16	0.35359		1.76	0.3672
0.224	0.4867		28.672	0.37693		1.792	0.37093
0.228	0.45171		29.184	0.34214		1.824	0.359
0.232	0.44826		29.696	0.34654		1.856	0.35781
0.236	0.4568		30.208	0.34742		1.888	0.3549
0.24	0.45581		30.72	0.33025		1.92	0.34096
0.244	0.42099		31.232	0.37869		1.952	0.34745
0.248	0.41245		31.744	0.31704		1.984	0.34335
0.252	0.40555		32.256	0.33598		2.016	0.33127
0.256	0.40933		32.768	0.33906		2.048	0.34297
0.26	0.41097		33.28	0.35139		2.08	0.32956
0.264	0.38141		33.792	0.32585		2.112	0.32456
0.268	0.38403		34.304	0.30603		2.144	0.31726
0.272	0.3773		34.816	0.32497		2.176	0.31845
0.276	0.37139		35.328	0.33025		2.208	0.31472
0.28	0.36432		35.84	0.31528		2.24	0.29825
0.284	0.35857		36.352	0.33201		2.272	0.30101
0.288	0.3617		36.864	0.32673		2.304	0.30444
0.292	0.33968		37.376	0.30075		2.336	0.30212
0.296	0.35151		37.888	0.31836		2.368	0.29191
0.3	0.33936		38.4	0.31528		2.4	0.2972
0.304	0.33903		38.912	0.33642		2.432	0.28625
0.308	0.32589		39.424	0.31352		2.464	0.28453
0.312	0.31094		39.936	0.30163		2.496	0.28371
0.316	0.3093		40.448	0.3122		2.528	0.27529
0.32	0.30749		40.96	0.30163		2.56	0.26769
0.324	0.307		41.472	0.29723		2.592	0.27887
0.328	0.29336		41.984	0.31352		2.624	0.26396
0.332	0.28876		42.496	0.28358		2.656	0.27275
0.336	0.27037		43.008	0.29943		2.688	0.25442
0.34	0.28909		43.52	0.30163		2.72	0.25278
0.344	0.27201		44.032	0.29943		2.752	0.26083
0.348	0.26708		44.544	0.29767		2.784	0.25337
0.352	0.25329		45.056	0.2893		2.816	0.24808
0.356	0.26528		45.568	0.30295		2.848	0.2413
0.36	0.25411		46.08	0.2959		2.88	0.24816
0.364	0.24573		46.592	0.29238		2.912	0.24092
0.368	0.23817		47.104	0.29106		2.944	0.2451
0.372	0.23932		47.616	0.27741		2.976	0.24495
0.376	0.23867		48.128	0.28886		3.008	0.25009
0.38	0.22388		48.64	0.28534		3.04	0.23712
0.384	0.24146		49.152	0.29546		3.072	0.23459
0.388	0.22602		49.664	0.28358		3.104	0.23429
0.392	0.22569		50.176	0.27433		3.136	0.23466
0.396	0.21616		50.688	0.29194		3.168	0.22773
0.4	0.21846		51.2	0.27081		3.2	0.23123
0.404	0.21518		51.712	0.26508		3.232	0.22445
0.408	0.19481		52.224	0.28314		3.264	0.22698
0.412	0.19497		52.736	0.27741		3.296	0.2205
0.416	0.20204		53.248	0.27301		3.328	0.22266
0.42	0.19793		53.76	0.23602		3.36	0.21796
0.424	0.18331		54.272	0.28886		3.392	0.21297
0.428	0.18972		54.784	0.27521		3.424	0.21975
0.432	0.19202		55.296	0.2598		3.456	0.21021
0.436	0.1815		55.808	0.27741		3.488	0.2088
0.44	0.17543		56.32	0.27037		3.52	0.21155
0.444	0.17198		56.832	0.28005		3.552	0.20291
0.448	0.16919		57.344	0.28666		3.584	0.21364
0.452	0.1792		57.856	0.26596		3.616	0.20574
0.456	0.17411		58.368	0.26464		3.648	0.2038
0.46	0.16705		58.88	0.26684		3.68	0.20544
0.464	0.15834		59.392	0.27345		3.712	0.20171
0.468	0.16261		59.904	0.25716		3.744	0.19866
0.472	0.17395		60.416	0.2664		3.776	0.19814
0.476	0.14619		60.928	0.25672		3.808	0.19612
0.48	0.15407		61.44	0.2576		3.84	0.19404
0.484	0.14635		61.952	0.2642		3.872	0.18733
0.488	0.1503		62.464	0.26816		3.904	0.18934
0.492	0.1406		62.976	0.27653		3.936	0.1842
0.496	0.1452		63.488	0.25716		3.968	0.18449
0.5	0.14783		64	0.26288		4	0.18748
0.504	0.14241		64.512	0.2369		4.032	0.1801
0.508	0.13551		65.024	0.27037		4.064	0.1751
0.512	0.13256		65.536	0.24967		4.096	0.17428
0.516	0.12911		66.048	0.25275		4.128	0.18107
0.52	0.13141		66.56	0.24879		4.16	0.18032
0.524	0.12369		67.072	0.23382		4.192	0.18159
0.528	0.12286		67.584	0.27345		4.224	0.17846
0.532	0.12237		68.096	0.25672		4.256	0.17145
0.536	0.12796		68.608	0.25936		4.288	0.17958
0.54	0.11942		69.12	0.24923		4.32	0.17033
0.544	0.11613		69.632	0.22809		4.352	0.17041
0.548	0.11432		70.144	0.23162		4.384	0.16988
0.552	0.11777		70.656	0.24879		4.416	0.16586
0.556	0.11531		71.168	0.23514		4.448	0.16593
0.56	0.10693		71.68	0.25583		4.48	0.1631
0.564	0.11038		72.192	0.25011		4.512	0.16057
0.568	0.11416		72.704	0.23118		4.544	0.16243
0.572	0.1089		73.216	0.24351		4.576	0.15997
0.576	0.0997		73.728	0.24483		4.608	0.1631
0.58	0.10053		74.24	0.24835		4.64	0.16176
0.584	0.102		74.752	0.24879		4.672	0.16884
0.588	0.0956		75.264	0.22765		4.704	0.15647
0.592	0.09888		75.776	0.23602		4.736	0.16168
0.596	0.09182		76.288	0.22985		4.768	0.16019
0.6	0.10496		76.8	0.24086		4.8	0.16377
0.604	0.08739		77.312	0.23998		4.832	0.16124
0.608	0.09133		77.824	0.2325		4.864	0.14752
0.612	0.09231		78.336	0.24042		4.896	0.15408
0.616	0.08295		78.848	0.23998		4.928	0.15341
0.62	0.09018		79.36	0.23866		4.96	0.14611
0.624	0.08295		79.872	0.21708		4.992	0.15662
0.628	0.08821		80.384	0.25672		5.024	0.15311
0.632	0.07901		80.896	0.23382		5.056	0.15334
0.636	0.0864		81.408	0.22677		5.088	0.1511
0.64	0.0841		81.92	0.23778		5.12	0.14871
0.644	0.08065		82.432	0.23338		5.152	0.1552
0.648	0.07622		82.944	0.23954		5.184	0.14514
0.652	0.07819		83.456	0.2162		5.216	0.13813
0.656	0.07293		83.968	0.21973		5.248	0.15028
0.66	0.08279		84.48	0.23382		5.28	0.14529
0.664	0.07884		84.992	0.23514		5.312	0.14871
0.668	0.07326		85.504	0.23074		5.344	0.14283
0.672	0.07753		86.016	0.23206		5.376	0.1467
0.676	0.07063		86.528	0.2162		5.408	0.14715
0.68	0.07178		87.04	0.20564		5.44	0.14737
0.684	0.06652		87.552	0.23338		5.472	0.14745
0.688	0.068		88.064	0.23778		5.504	0.13559
0.692	0.07063		88.576	0.23162		5.536	0.13477
0.696	0.06932		89.088	0.22457		5.568	0.13679
0.7	0.06488		89.6	0.24395		5.6	0.14007
0.704	0.06373		90.112	0.2369		5.632	0.13768
0.708	0.06275		90.624	0.2303		5.664	0.13552
0.712	0.06866		91.136	0.21532		5.696	0.13082
0.716	0.06258		91.648	0.21532		5.728	0.14126
0.72	0.0662		92.16	0.22765		5.76	0.13105
0.724	0.06078		92.672	0.20784		5.792	0.13343
0.728	0.06061		93.184	0.22413		5.824	0.13179
0.732	0.05897		93.696	0.2096		5.856	0.13455
0.736	0.0593		94.208	0.2303		5.888	0.13403
0.74	0.06472		94.72	0.20608		5.92	0.13336
0.744	0.06209		95.232	0.21268		5.952	0.1306
0.748	0.0611		95.744	0.21048		5.984	0.12725
0.752	0.05207		96.256	0.2118		6.016	0.12471
0.756	0.05322		96.768	0.22149		6.048	0.12359
0.76	0.05848		97.28	0.2118		6.08	0.12367
0.764	0.05092		97.792	0.20564		6.112	0.1227
0.768	0.0524		98.304	0.21797		6.144	0.12352
0.772	0.0524		98.816	0.21929		6.176	0.12411
0.776	0.05355		99.328	0.20035		6.208	0.12374
0.78	0.05273		99.84	0.2118		6.24	0.12009
0.784	0.05043		100.352	0.22237		6.272	0.12158
0.788	0.04813		100.864	0.21312		6.304	0.11934
0.792	0.04435		101.376	0.22809		6.336	0.12784
0.796	0.05338		101.888	0.21576		6.368	0.12352
0.8	0.04878		102.4	0.21312		6.4	0.11741
0.804	0.05223		102.912	0.21224		6.432	0.12285
0.808	0.0478		103.424	0.21753		6.464	0.11502
0.812	0.05371		103.936	0.21136		6.496	0.11741
0.816	0.04665		104.448	0.20255		6.528	0.11748
0.82	0.04534		104.96	0.20387		6.56	0.11465
0.824	0.04616		105.472	0.20696		6.592	0.11703
0.828	0.04451		105.984	0.21532		6.624	0.11718
0.832	0.04747		106.496	0.19155		6.656	0.11032
0.836	0.04862		107.008	0.2162		6.688	0.11196
0.84	0.04304		107.52	0.18538		6.72	0.11182
0.844	0.04172		108.032	0.21488		6.752	0.11562
0.848	0.04435		108.544	0.21885		6.784	0.11457
0.852	0.04123		109.056	0.23734		6.816	0.11502
0.856	0.04139		109.568	0.2052		6.848	0.11264
0.86	0.04566		110.08	0.21268		6.88	0.10742
0.864	0.04304		110.592	0.21136		6.912	0.11383
0.868	0.03959		111.104	0.2074		6.944	0.11055
0.872	0.0455		111.616	0.2074		6.976	0.10928
0.876	0.04106		112.128	0.20652		7.008	0.10943
0.88	0.03876		112.64	0.20167		7.04	0.10958
0.884	0.04057		113.152	0.19066		7.072	0.10809
0.888	0.04057		113.664	0.20167		7.104	0.11122
0.892	0.04172		114.176	0.20299		7.136	0.10816
0.896	0.03696		114.688	0.19243		7.168	0.10242
0.9	0.0363		115.2	0.21797		7.2	0.10824
0.904	0.03794		115.712	0.20652		7.232	0.10697
0.908	0.03318		116.224	0.2074		7.264	0.10466
0.912	0.03285		116.736	0.2052		7.296	0.11085
0.916	0.03482		117.248	0.19507		7.328	0.09922
0.92	0.03614		117.76	0.19507		7.36	0.10481
0.924	0.03893		118.272	0.21488		7.392	0.10637
0.928	0.03318		118.784	0.21929		7.424	0.10123
0.932	0.03433		119.296	0.19683		7.456	0.09445
0.936	0.03597		119.808	0.20916		7.488	0.10339
0.94	0.0317		120.32	0.1889		7.52	0.1054
0.944	0.03449		120.832	0.19243		7.552	0.10101
0.948	0.03564		121.344	0.18626		7.584	0.09929
0.952	0.03219		121.856	0.22061		7.616	0.10242
0.956	0.03417		122.368	0.20079		7.648	0.10071
0.96	0.02858		122.88	0.18802		7.68	0.10056
0.964	0.02809		123.392	0.19947		7.712	0.10056
0.968	0.03219		123.904	0.2074		7.744	0.0975
0.972	0.03137		124.416	0.20079		7.776	0.10086
0.976	0.02842		124.928	0.18098		7.808	0.09653
0.98	0.02727		125.44	0.20035		7.84	0.10198
0.984	0.02924		125.952	0.21929		7.872	0.09899
0.988	0.03154		126.464	0.20123		7.904	0.09884
0.992	0.02809		126.976	0.19243		7.936	0.09437
0.996	0.02907		127.488	0.19507		7.968	0.09631
1	0.02924		128	0.18274		8	0.09661
1.004	0.03055		128.512	0.20916		8.032	0.09832
1.008	0.02677		129.024	0.20696		8.064	0.08908
1.012	0.02677		129.536	0.18362		8.096	0.08982
1.016	0.0271		130.048	0.1889		8.128	0.09698
1.02	0.02595		130.56	0.18934		8.16	0.09169
1.024	0.02267		131.072	0.19419		8.192	0.09556
1.028	0.0276		131.584	0.19683		8.224	0.0931
1.032	0.02776		132.096	0.19155		8.256	0.09601
1.036	0.02497		132.608	0.19947		8.288	0.09199
1.04	0.02168		133.12	0.19331		8.32	0.09102
1.044	0.02283		133.632	0.20211		8.352	0.09333
1.048	0.02661		134.144	0.21532		8.384	0.09199
1.052	0.02447		134.656	0.17657		8.416	0.09452
1.056	0.02875		135.168	0.1867		8.448	0.08699
1.06	0.02217		135.68	0.20211		8.48	0.0934
1.064	0.02595		136.192	0.19771		8.512	0.09236
1.068	0.02513		136.704	0.19066		8.544	0.0902
1.072	0.02447		137.216	0.19243		8.576	0.08997
1.076	0.0253		137.728	0.19022		8.608	0.08975
1.08	0.02234		138.24	0.18934		8.64	0.08714
1.084	0.0248		138.752	0.18186		8.672	0.08766
1.088	0.02185		139.264	0.19551		8.704	0.08968
1.092	0.023		139.776	0.19199		8.736	0.08759
1.096	0.02365		140.288	0.19066		8.768	0.09102
1.1	0.02217		140.8	0.18582		8.8	0.08722
1.104	0.02037		141.312	0.18626		8.832	0.09072
1.108	0.02447		141.824	0.1801		8.864	0.08259
1.112	0.02168		142.336	0.19419		8.896	0.08848
1.116	0.02316		142.848	0.18142		8.928	0.08729
1.12	0.02497		143.36	0.18846		8.96	0.08669
1.124	0.02152		143.872	0.20211		8.992	0.08759
1.128	0.02349		144.384	0.18098		9.024	0.08312
1.132	0.0225		144.896	0.18934		9.056	0.08364
1.136	0.02349		145.408	0.18098		9.088	0.08572
1.14	0.023		145.92	0.17878		9.12	0.08558
1.144	0.01889		146.432	0.19903		9.152	0.08818
1.148	0.02579		146.944	0.19375		9.184	0.0823
1.152	0.0179		147.456	0.20079		9.216	0.0861
1.156	0.01971		147.968	0.2052		9.248	0.07849
1.16	0.01922		148.48	0.18274		9.28	0.08632
1.164	0.02217		148.992	0.20035		9.312	0.08654
1.168	0.01971		149.504	0.18538		9.344	0.07954
1.172	0.02135		150.016	0.17349		9.376	0.082
1.176	0.02398		150.528	0.19771		9.408	0.08163
1.18	0.01462		151.04	0.1779		9.44	0.08051
1.184	0.02119		151.552	0.17437		9.472	0.08528
1.188	0.01905		152.064	0.20079		9.504	0.08185
1.192	0.01741		152.576	0.18054		9.536	0.07753
1.196	0.02135		153.088	0.18846		9.568	0.08252
1.2	0.01823		153.6	0.17481		9.6	0.07715
1.204	0.01922		154.112	0.18054		9.632	0.07984
1.208	0.01758		154.624	0.17261		9.664	0.08103
1.212	0.01938		155.136	0.19199		9.696	0.08192
1.216	0.02037		155.648	0.17525		9.728	0.07723
1.22	0.01807		156.16	0.1823		9.76	0.0849
1.224	0.01478		156.672	0.17393		9.792	0.08245
1.228	0.02086		157.184	0.19771		9.824	0.07969
1.232	0.02283		157.696	0.19111		9.856	0.08006
1.236	0.0184		158.208	0.18538		9.888	0.0814
1.24	0.01774		158.72	0.19155		9.92	0.07663
1.244	0.01889		159.232	0.18582		9.952	0.07738
1.248	0.01938		159.744	0.16601		9.984	0.07835
1.252	0.0156		160.256	0.16645		10.016	0.07462
1.256	0.02037		160.768	0.16645		10.048	0.08036
1.26	0.01495		161.28	0.17701		10.08	0.07767
1.264	0.0161		161.792	0.17657		10.112	0.07902
1.268	0.01988		162.304	0.17173		10.144	0.07849
1.272	0.02004		162.816	0.17129		10.176	0.07462
1.276	0.01725		163.328	0.18494		10.208	0.07343
1.28	0.01577		163.84	0.17525		10.24	0.07656
1.284	0.01544		164.352	0.18626		10.272	0.07991
1.288	0.01577		164.864	0.17878		10.304	0.0729
1.292	0.0184		165.376	0.1889		10.336	0.07581
1.296	0.01692		165.888	0.18318		10.368	0.07961
1.3	0.01643		166.4	0.16513		10.4	0.07618
1.304	0.01281		166.912	0.17041		10.432	0.07171
1.308	0.01626		167.424	0.17966		10.464	0.07
1.312	0.01495		167.936	0.17922		10.496	0.07454
1.316	0.01692		168.448	0.16601		10.528	0.07231
1.32	0.01347		168.96	0.17657		10.56	0.07514
1.324	0.01708		169.472	0.18582		10.592	0.07536
1.328	0.01413		169.984	0.18494		10.624	0.07335
1.332	0.01462		170.496	0.18582		10.656	0.07402
1.336	0.01643		171.008	0.16733		10.688	0.07171
1.34	0.01823		171.52	0.18142		10.72	0.07633
1.344	0.01626		172.032	0.16116		10.752	0.07134
1.348	0.01873		172.544	0.17217		10.784	0.07238
1.352	0.01741		173.056	0.17525		10.816	0.07685
1.356	0.01593		173.568	0.16689		10.848	0.07365
1.36	0.01643		174.08	0.19375		10.88	0.06865
1.364	0.01478		174.592	0.17613		10.912	0.07805
1.368	0.01396		175.104	0.18846		10.944	0.07283
1.372	0.01659		175.616	0.17173		10.976	0.07343
1.376	0.01643		176.128	0.1801		11.008	0.07335
1.38	0.01577		176.64	0.1845		11.04	0.07193
1.384	0.0156		177.152	0.16733		11.072	0.06761
1.388	0.01495		177.664	0.17349		11.104	0.0697
1.392	0.01511		178.176	0.16336		11.136	0.06918
1.396	0.01429		178.688	0.17305		11.168	0.06813
1.4	0.01462		179.2	0.18274		11.2	0.07074
1.404	0.01544		179.712	0.18318		11.232	0.07216
1.408	0.01593		180.224	0.16116		11.264	0.06888
1.412	0.01281		180.736	0.155		11.296	0.06925
1.416	0.01692		181.248	0.15676		11.328	0.06933
1.42	0.01199		181.76	0.16689		11.36	0.06709
1.424	0.01528		182.272	0.18582		11.392	0.06776
1.428	0.01675		182.784	0.17217		11.424	0.06851
1.432	0.01495		183.296	0.16204		11.456	0.06769
1.436	0.01347		183.808	0.15764		11.488	0.06992
1.44	0.00953		184.32	0.1845		11.52	0.06947
1.444	0.01577		184.832	0.17129		11.552	0.06642
1.448	0.01429		185.344	0.18406		11.584	0.06821
1.452	0.01445		185.856	0.1823		11.616	0.06612
1.456	0.01314		186.368	0.17437		11.648	0.0618
1.46	0.01445		186.88	0.16777		11.68	0.06649
1.464	0.01363		187.392	0.18582		11.712	0.07
1.468	0.01495		187.904	0.16204		11.744	0.06679
1.472	0.01429		188.416	0.18318		11.776	0.06947
1.476	0.01478		188.928	0.15896		11.808	0.06664
1.48	0.01544		189.44	0.16469		11.84	0.07015
1.484	0.01183		189.952	0.17437		11.872	0.06746
1.488	0.01051		190.464	0.15632		11.904	0.06806
1.492	0.00953		190.976	0.15896		11.936	0.06575
1.496	0.01314		191.488	0.1572		11.968	0.06776
1.5	0.0133		192	0.15236		12	0.06373
1.504	0.01199		192.512	0.16821		12.032	0.06083
1.508	0.01166		193.024	0.16601		12.064	0.06977
1.512	0.01232		193.536	0.16909		12.096	0.0659
1.516	0.01462		194.048	0.16204		12.128	0.06329
1.52	0.01248		194.56	0.17701		12.16	0.06455
1.524	0.01413		195.072	0.16865		12.192	0.06649
1.528	0.01298		195.584	0.1779		12.224	0.06359
1.532	0.01232		196.096	0.14839		12.256	0.06426
1.536	0.01396		196.608	0.16733		12.288	0.06083
1.54	0.01051		197.12	0.14927		12.32	0.06478
1.544	0.01248		197.632	0.16204		12.352	0.06202
1.548	0.01413		198.144	0.15412		12.384	0.06634
1.552	0.01133		198.656	0.16469		12.416	0.06053
1.556	0.01281		199.168	0.15764		12.448	0.06418
1.56	0.0133		199.68	0.17525		12.48	0.06291
1.564	0.01347		200.192	0.15852		12.512	0.06202
1.568	0.01183		200.704	0.16821		12.544	0.06359
1.572	0.01314		201.216	0.17966		12.576	0.06455
1.576	0.01265		201.728	0.16953		12.608	0.06142
1.58	0.01265		202.24	0.17085		12.64	0.06426
1.584	0.01068		202.752	0.17041		12.672	0.06455
1.588	0.01232		203.264	0.15896		12.704	0.06247
1.592	0.01347		203.776	0.1528		12.736	0.06605
1.596	0.01363		204.288	0.15764		12.768	0.0618
1.6	0.01133		204.8	0.17834		12.8	0.06239
1.604	0.01068		205.312	0.1616		12.832	0.06619
1.608	0.01183		205.824	0.18098		12.864	0.06426
1.612	0.01298		206.336	0.16645		12.896	0.06232
1.616	0.01183		206.848	0.15984		12.928	0.06008
1.62	0.01133		207.36	0.17878		12.96	0.0612
1.624	0.01248		207.872	0.16777		12.992	0.06135
1.628	0.01183		208.384	0.15236		13.024	0.05717
1.632	0.00969		208.896	0.15103		13.056	0.0615
1.636	0.01232		209.408	0.15324		13.088	0.06083
1.64	0.01298		209.92	0.17437		13.12	0.06098
1.644	0.01347		210.432	0.14927		13.152	0.05993
1.648	0.01413		210.944	0.18626		13.184	0.05919
1.652	0.00936		211.456	0.17437		13.216	0.06053
1.656	0.0115		211.968	0.17701		13.248	0.06068
1.66	0.01068		212.48	0.16777		13.28	0.06045
1.664	0.01117		212.992	0.16645		13.312	0.05889
1.668	0.01084		213.504	0.15236		13.344	0.05941
1.672	0.00887		214.016	0.17041		13.376	0.05971
1.676	0.01248		214.528	0.16645		13.408	0.0618
1.68	0.00871		215.04	0.16557		13.44	0.05881
1.684	0.01183		215.552	0.15896		13.472	0.0615
1.688	0.01117		216.064	0.15808		13.504	0.06232
1.692	0.01101		216.576	0.1572		13.536	0.06083
1.696	0.00953		217.088	0.16424		13.568	0.06098
1.7	0.01199		217.6	0.1594		13.6	0.06075
1.704	0.01068		218.112	0.14707		13.632	0.06016
1.708	0.01232		218.624	0.1572		13.664	0.05598
1.712	0.00986		219.136	0.15896		13.696	0.06008
1.716	0.0115		219.648	0.17657		13.728	0.06277
1.72	0.00903		220.16	0.16777		13.76	0.05755
1.724	0.01117		220.672	0.15588		13.792	0.05807
1.728	0.0115		221.184	0.16777		13.824	0.05725
1.732	0.00854		221.696	0.16469		13.856	0.05986
1.736	0.00936		222.208	0.15852		13.888	0.05695
1.74	0.01166		222.72	0.15896		13.92	0.06172
1.744	0.00936		223.232	0.17217		13.952	0.06008
1.748	0.0115		223.744	0.16116		13.984	0.05829
1.752	0.01117		224.256	0.14839		14.016	0.0612
1.756	0.00772		224.768	0.16028		14.048	0.05919
1.76	0.00887		225.28	0.15984		14.08	0.05673
1.764	0.00969		225.792	0.15808		14.112	0.05278
1.768	0.00854		226.304	0.14883		14.144	0.05695
1.772	0.00887		226.816	0.15808		14.176	0.05807
1.776	0.01068		227.328	0.15808		14.208	0.05725
1.78	0.00986		227.84	0.15984		14.24	0.05568
1.784	0.01314		228.352	0.16028		14.272	0.05464
1.788	0.01183		228.864	0.14619		14.304	0.05621
1.792	0.00871		229.376	0.15808		14.336	0.0571
1.796	0.01265		229.888	0.1528		14.368	0.0618
1.8	0.00772		230.4	0.15588		14.4	0.05934
1.804	0.00838		230.912	0.17261		14.432	0.05643
1.808	0.01035		231.424	0.15544		14.464	0.05762
1.812	0.0092		231.936	0.16204		14.496	0.05591
1.816	0.01133		232.448	0.17129		14.528	0.0565
1.82	0.01117		232.96	0.15368		14.56	0.05732
1.824	0.00969		233.472	0.16116		14.592	0.05881
1.828	0.00871		233.984	0.15896		14.624	0.05568
1.832	0.00854		234.496	0.16469		14.656	0.05576
1.836	0.01133		235.008	0.1638		14.688	0.05837
1.84	0.01035		235.52	0.14795		14.72	0.05926
1.844	0.01084		236.032	0.16248		14.752	0.05889
1.848	0.00903		236.544	0.1572		14.784	0.05777
1.852	0.00887		237.056	0.16072		14.816	0.05375
1.856	0.01035		237.568	0.15015		14.848	0.05516
1.86	0.01117		238.08	0.15544		14.88	0.05397
1.864	0.0092		238.592	0.14795		14.912	0.05397
1.868	0.00838		239.104	0.1594		14.944	0.05732
1.872	0.00986		239.616	0.1528		14.976	0.0565
1.876	0.00969		240.128	0.16072		15.008	0.05792
1.88	0.00838		240.64	0.15324		15.04	0.05032
1.884	0.00788		241.152	0.15984		15.072	0.05375
1.888	0.01068		241.664	0.1616		15.104	0.0533
1.892	0.00969		242.176	0.16028		15.136	0.05389
1.896	0.01068		242.688	0.14883		15.168	0.05278
1.9	0.00838		243.2	0.15588		15.2	0.05434
1.904	0.00854		243.712	0.16028		15.232	0.05084
1.908	0.00887		244.224	0.1572		15.264	0.05412
1.912	0.00969		244.736	0.155		15.296	0.0536
1.916	0.00821		245.248	0.16865		15.328	0.05024
1.92	0.00871		245.76	0.15148		15.36	0.05188
1.924	0.01068		246.272	0.14927		15.392	0.05494
1.928	0.00723		246.784	0.14223		15.424	0.05427
1.932	0.00788		247.296	0.15059		15.456	0.0527
1.936	0.00756		247.808	0.14927		15.488	0.05464
1.94	0.00805		248.32	0.15632		15.52	0.05568
1.944	0.00854		248.832	0.16028		15.552	0.05717
1.948	0.00608		249.344	0.14355		15.584	0.05039
1.952	0.00936		249.856	0.15984		15.616	0.05404
1.956	0.01117		250.368	0.15103		15.648	0.05255
1.96	0.00788		250.88	0.15015		15.68	0.05591
1.964	0.0092		251.392	0.15588		15.712	0.05307
1.968	0.01035		251.904	0.15544		15.744	0.05427
1.972	0.01133		252.416	0.15984		15.776	0.05389
1.976	0.00821		252.928	0.13694		15.808	0.05367
1.98	0.00821		253.44	0.13078		15.84	0.05091
1.984	0.00854		253.952	0.14355		15.872	0.05173
1.988	0.00838		254.464	0.14443		15.904	0.05047
1.992	0.01051		254.976	0.17481		15.936	0.05546
1.996	0.00772		255.488	0.1528		15.968	0.05345
2	0.00903		256	0.14135		16	0.05032
2.004	0.00706		256.512	0.13606		16.032	0.05501
2.008	0.00838		257.024	0.14795		16.064	0.05054
2.012	0.00723		257.536	0.15676		16.096	0.05091
2.016	0.00903		258.048	0.16248		16.128	0.0486
2.02	0.01068		258.56	0.15324		16.16	0.05181
2.024	0.00854		259.072	0.15588		16.192	0.05255
2.028	0.00936		259.584	0.14487		16.224	0.04786
2.032	0.00772		260.096	0.15544		16.256	0.0524
2.036	0.00788		260.608	0.14003		16.288	0.04741
2.04	0.00969		261.12	0.15103		16.32	0.05315
2.044	0.00821		261.632	0.13518		16.352	0.05136
2.048	0.00772		262.144	0.14751		16.384	0.053
2.052	0.00969		262.656	0.15676		16.416	0.05263
2.056	0.00772		263.168	0.14267		16.448	0.0533
2.06	0.00739		263.68	0.14311		16.48	0.05375
2.064	0.00903		264.192	0.14267		16.512	0.0492
2.068	0.00969		264.704	0.14355		16.544	0.05285
2.072	0.00903		265.216	0.14531		16.576	0.05397
2.076	0.01068		265.728	0.14355		16.608	0.05337
2.08	0.00756		266.24	0.14707		16.64	0.05337
2.084	0.0092		266.752	0.15236		16.672	0.05024
2.088	0.00821		267.264	0.14443		16.704	0.04935
2.092	0.00838		267.776	0.15676		16.736	0.05203
2.096	0.00788		268.288	0.16116		16.768	0.05158
2.1	0.00903		268.8	0.14751		16.8	0.04816
2.104	0.00821		269.312	0.14267		16.832	0.05039
2.108	0.00772		269.824	0.1528		16.864	0.05442
2.112	0.00854		270.336	0.15808		16.896	0.05464
2.116	0.00788		270.848	0.14399		16.928	0.05129
2.12	0.00887		271.36	0.13782		16.96	0.05032
2.124	0.00887		271.872	0.14135		16.992	0.05061
2.128	0.00608		272.384	0.14267		17.024	0.05091
2.132	0.0069		272.896	0.13959		17.056	0.04957
2.136	0.00788		273.408	0.14575		17.088	0.04965
2.14	0.00838		273.92	0.15368		17.12	0.04726
2.144	0.0092		274.432	0.15456		17.152	0.05039
2.148	0.00854		274.944	0.15632		17.184	0.04689
2.152	0.00788		275.456	0.15544		17.216	0.05136
2.156	0.00871		275.968	0.15852		17.248	0.04942
2.16	0.00657		276.48	0.14751		17.28	0.05084
2.164	0.00756		276.992	0.15015		17.312	0.05471
2.168	0.00608		277.504	0.13078		17.344	0.04972
2.172	0.00772		278.016	0.14795		17.376	0.04681
2.176	0.00772		278.528	0.16865		17.408	0.05151
2.18	0.00887		279.04	0.14663		17.44	0.04972
2.184	0.00657		279.552	0.13606		17.472	0.04763
2.188	0.00739		280.064	0.13959		17.504	0.04711
2.192	0.00838		280.576	0.14487		17.536	0.05114
2.196	0.00739		281.088	0.14311		17.568	0.05233
2.2	0.00838		281.6	0.14399		17.6	0.04666
2.204	0.00756		282.112	0.1365		17.632	0.04965
2.208	0.00739		282.624	0.14927		17.664	0.04816
2.212	0.00854		283.136	0.15808		17.696	0.05069
2.216	0.0069		283.648	0.13694		17.728	0.04987
2.22	0.00624		284.16	0.14223		17.76	0.05091
2.224	0.00969		284.672	0.14531		17.792	0.04719
2.228	0.00723		285.184	0.13915		17.824	0.04838
2.232	0.00608		285.696	0.14971		17.856	0.04793
2.236	0.00772		286.208	0.15192		17.888	0.04875
2.24	0.00871		286.72	0.14883		17.92	0.04808
2.244	0.0092		287.232	0.14355		17.952	0.04912
2.248	0.00969		287.744	0.13562		17.984	0.04637
2.252	0.00608		288.256	0.15852		18.016	0.04987
2.256	0.00641		288.768	0.13738		18.048	0.04704
2.26	0.00936		289.28	0.14751		18.08	0.04547
2.264	0.00575		289.792	0.14091		18.112	0.04599
2.268	0.00772		290.304	0.14355		18.144	0.04942
2.272	0.00788		290.816	0.15544		18.176	0.04674
2.276	0.00723		291.328	0.14179		18.208	0.04525
2.28	0.00739		291.84	0.14443		18.24	0.04793
2.284	0.00986		292.352	0.15368		18.272	0.04622
2.288	0.0069		292.864	0.13254		18.304	0.04741
2.292	0.00739		293.376	0.14135		18.336	0.05017
2.296	0.00575		293.888	0.12814		18.368	0.04704
2.3	0.00657		294.4	0.13386		18.4	0.0498
2.304	0.00805		294.912	0.13827		18.432	0.04816
2.308	0.00739		295.424	0.15632		18.464	0.04778
2.312	0.00756		295.936	0.15148		18.496	0.04994
2.316	0.00903		296.448	0.16292		18.528	0.04957
2.32	0.00624		296.96	0.12814		18.56	0.04584
2.324	0.00739		297.472	0.14487		18.592	0.05002
2.328	0.00558		297.984	0.14927		18.624	0.04547
2.332	0.00575		298.496	0.14487		18.656	0.05024
2.336	0.00756		299.008	0.14707		18.688	0.0401
2.34	0.00706		299.52	0.13518		18.72	0.04793
2.344	0.00608		300.032	0.14619		18.752	0.04502
2.348	0.00739		300.544	0.14355		18.784	0.04473
2.352	0.0069		301.056	0.14707		18.816	0.04413
2.356	0.00641		301.568	0.15015		18.848	0.04502
2.36	0.00657		302.08	0.13782		18.88	0.04599
2.364	0.00558		302.592	0.14003		18.912	0.04838
2.368	0.00624		303.104	0.14267		18.944	0.04711
2.372	0.00657		303.616	0.14355		18.976	0.04845
2.376	0.00805		304.128	0.15808		19.008	0.04726
2.38	0.00854		304.64	0.13915		19.04	0.04696
2.384	0.00509		305.152	0.14355		19.072	0.04689
2.388	0.00772		305.664	0.12858		19.104	0.04473
2.392	0.00673		306.176	0.14003		19.136	0.04696
2.396	0.00558		306.688	0.14839		19.168	0.04592
2.4	0.00558		307.2	0.13959		19.2	0.04555
2.404	0.00756		307.712	0.15192		19.232	0.04793
2.408	0.00788		308.224	0.14443		19.264	0.04629
2.412	0.00772		308.736	0.14003		19.296	0.04607
2.416	0.00673		309.248	0.14311		19.328	0.04473
2.42	0.00394		309.76	0.14267		19.36	0.04637
2.424	0.00558		310.272	0.14003		19.392	0.04786
2.428	0.00575		310.784	0.14355		19.424	0.04495
2.432	0.00772		311.296	0.14399		19.456	0.04748
2.436	0.00624		311.808	0.1343		19.488	0.04629
2.44	0.00854		312.32	0.15808		19.52	0.04599
2.444	0.00624		312.832	0.12726		19.552	0.04376
2.448	0.0069		313.344	0.14751		19.584	0.04622
2.452	0.0069		313.856	0.13342		19.616	0.04681
2.456	0.00673		314.368	0.13386		19.648	0.04599
2.46	0.00673		314.88	0.14179		19.68	0.04734
2.464	0.00608		315.392	0.13959		19.712	0.04666
2.468	0.00673		315.904	0.12902		19.744	0.04368
2.472	0.00493		316.416	0.14311		19.776	0.04435
2.476	0.00838		316.928	0.14003		19.808	0.04502
2.48	0.00805		317.44	0.13738		19.84	0.04406
2.484	0.00805		317.952	0.14619		19.872	0.04383
2.488	0.0069		318.464	0.13518		19.904	0.04555
2.492	0.00706		318.976	0.13915		19.936	0.04607
2.496	0.00411		319.488	0.12417		19.968	0.04391
2.5	0.00903		320	0.13827		20	0.04309
2.504	0.00509		320.512	0.14487		20.032	0.04704
2.508	0.00608		321.024	0.13959		20.064	0.04793
2.512	0.00788		321.536	0.14531		20.096	0.04622
2.516	0.00591		322.048	0.14003		20.128	0.04607
2.52	0.0069		322.56	0.14971		20.16	0.0454
2.524	0.00723		323.072	0.11845		20.192	0.0407
2.528	0.00624		323.584	0.14927		20.224	0.04286
2.532	0.00542		324.096	0.13342		20.256	0.04607
2.536	0.00427		324.608	0.14311		20.288	0.04406
2.54	0.00788		325.12	0.13738		20.32	0.04801
2.544	0.00558		325.632	0.11493		20.352	0.0451
2.548	0.00526		326.144	0.14223		20.384	0.04398
2.552	0.00772		326.656	0.13474		20.416	0.04473
2.556	0.00608		327.168	0.14531		20.448	0.04443
2.56	0.00641		327.68	0.14619		20.48	0.04652
2.564	0.00526		328.192	0.14047		20.512	0.04212
2.568	0.00673		328.704	0.14707		20.544	0.04502
2.572	0.00608		329.216	0.14047		20.576	0.04696
2.576	0.00756		329.728	0.13606		20.608	0.04659
2.58	0.00542		330.24	0.13386		20.64	0.04376
2.584	0.00624		330.752	0.14179		20.672	0.04137
2.588	0.00772		331.264	0.13915		20.704	0.04614
2.592	0.00526		331.776	0.12594		20.736	0.04555
2.596	0.00641		332.288	0.13782		20.768	0.04018
2.6	0.00723		332.8	0.1343		20.8	0.04338
2.604	0.00657		333.312	0.14047		20.832	0.04532
2.608	0.00723		333.824	0.12946		20.864	0.0454
2.612	0.00591		334.336	0.12858		20.896	0.04078
2.616	0.00673		334.848	0.13518		20.928	0.04428
2.62	0.00673		335.36	0.13782		20.96	0.04256
2.624	0.00641		335.872	0.13518		20.992	0.0454
2.628	0.00509		336.384	0.13474		21.024	0.04726
2.632	0.00673		336.896	0.14179		21.056	0.04376
2.636	0.00657		337.408	0.13298		21.088	0.04495
2.64	0.00493		337.92	0.13254		21.12	0.04338
2.644	0.00723		338.432	0.14619		21.152	0.04018
2.648	0.00575		338.944	0.14047		21.184	0.04219
2.652	0.00591		339.456	0.13078		21.216	0.04376
2.656	0.00476		339.968	0.14971		21.248	0.04406
2.66	0.00312		340.48	0.15236		21.28	0.04234
2.664	0.00608		340.992	0.14003		21.312	0.04055
2.668	0.0046		341.504	0.14179		21.344	0.04331
2.672	0.00493		342.016	0.14003		21.376	0.03914
2.676	0.0046		342.528	0.13782		21.408	0.04264
2.68	0.00526		343.04	0.14487		21.44	0.04256
2.684	0.00476		343.552	0.1343		21.472	0.04212
2.688	0.00394		344.064	0.13694		21.504	0.04271
2.692	0.00641		344.576	0.14003		21.536	0.04048
2.696	0.00509		345.088	0.12814		21.568	0.04435
2.7	0.00657		345.6	0.14443		21.6	0.04502
2.704	0.00624		346.112	0.12461		21.632	0.04637
2.708	0.00558		346.624	0.14091		21.664	0.04145
2.712	0.00723		347.136	0.12858		21.696	0.04324
2.716	0.00558		347.648	0.1321		21.728	0.04204
2.72	0.00509		348.16	0.14355		21.76	0.04428
2.724	0.00608		348.672	0.12594		21.792	0.03943
2.728	0.0069		349.184	0.12858		21.824	0.04294
2.732	0.00526		349.696	0.12682		21.856	0.04346
2.736	0.00641		350.208	0.1365		21.888	0.04204
2.74	0.00608		350.72	0.14003		21.92	0.03936
2.744	0.00476		351.232	0.12726		21.952	0.0454
2.748	0.00657		351.744	0.1277		21.984	0.04443
2.752	0.0046		352.256	0.13474		22.016	0.03973
2.756	0.00591		352.768	0.13738		22.048	0.04167
2.76	0.00493		353.28	0.12241		22.08	0.04174
2.764	0.00509		353.792	0.13871		22.112	0.03891
2.768	0.00575		354.304	0.13606		22.144	0.04204
2.772	0.0023		354.816	0.12329		22.176	0.0451
2.776	0.00575		355.328	0.14135		22.208	0.04137
2.78	0.00591		355.84	0.12594		22.24	0.04346
2.784	0.00575		356.352	0.11977		22.272	0.04473
2.788	0.00641		356.864	0.14575		22.304	0.04137
2.792	0.00608		357.376	0.1255		22.336	0.04346
2.796	0.00591		357.888	0.1365		22.368	0.04197
2.8	0.00558		358.4	0.12417		22.4	0.04398
2.804	0.00427		358.912	0.12417		22.432	0.04152
2.808	0.00493		359.424	0.14135		22.464	0.04227
2.812	0.00558		359.936	0.12594		22.496	0.03928
2.816	0.00558		360.448	0.13254		22.528	0.04152
2.82	0.00591		360.96	0.1343		22.56	0.04234
2.824	0.00443		361.472	0.13078		22.592	0.04219
2.828	0.00542		361.984	0.13166		22.624	0.04256
2.832	0.00608		362.496	0.12946		22.656	0.04122
2.836	0.00394		363.008	0.1321		22.688	0.04145
2.84	0.00394		363.52	0.14223		22.72	0.04212
2.844	0.00476		364.032	0.13738		22.752	0.04018
2.848	0.00345		364.544	0.12197		22.784	0.04294
2.852	0.00476		365.056	0.13386		22.816	0.04137
2.856	0.00361		365.568	0.1299		22.848	0.04264
2.86	0.00493		366.08	0.12726		22.88	0.04435
2.864	0.00411		366.592	0.12461		22.912	0.0448
2.868	0.00657		367.104	0.14399		22.944	0.04174
2.872	0.00394		367.616	0.12153		22.976	0.03921
2.876	0.00427		368.128	0.13562		23.008	0.04018
2.88	0.00526		368.64	0.13694		23.04	0.04092
2.884	0.0046		369.152	0.1365		23.072	0.04532
2.888	0.00509		369.664	0.13298		23.104	0.04219
2.892	0.00558		370.176	0.1299		23.136	0.04391
2.896	0.00558		370.688	0.1321		23.168	0.04167
2.9	0.00378		371.2	0.13034		23.2	0.03981
2.904	0.00493		371.712	0.12109		23.232	0.04115
2.908	0.00443		372.224	0.13122		23.264	0.04309
2.912	0.00246		372.736	0.13518		23.296	0.04249
2.916	0.00526		373.248	0.12814		23.328	0.04197
2.92	0.00493		373.76	0.1299		23.36	0.04048
2.924	0.00427		374.272	0.13166		23.392	0.03824
2.928	0.00476		374.784	0.13342		23.424	0.03705
2.932	0.00641		375.296	0.13298		23.456	0.04182
2.936	0.00394		375.808	0.12726		23.488	0.04301
2.94	0.00411		376.32	0.12814		23.52	0.04055
2.944	0.00411		376.832	0.1321		23.552	0.0404
2.948	0.00591		377.344	0.12021		23.584	0.04219
2.952	0.00591		377.856	0.14355		23.616	0.04152
2.956	0.00542		378.368	0.12241		23.648	0.03899
2.96	0.00411		378.88	0.13298		23.68	0.04085
2.964	0.00378		379.392	0.12417		23.712	0.0404
2.968	0.00476		379.904	0.1299		23.744	0.04294
2.972	0.00411		380.416	0.12594		23.776	0.04197
2.976	0.00608		380.928	0.12417		23.808	0.04003
2.98	0.00542		381.44	0.12858		23.84	0.0407
2.984	0.00608		381.952	0.13518		23.872	0.04189
2.988	0.00476		382.464	0.13122		23.904	0.04286
2.992	0.00624		382.976	0.13915		23.936	0.03906
2.996	0.00509		383.488	0.12373		23.968	0.03996
3	0.00394		384	0.12417		24	0.04122
3.004	0.00509		384.512	0.12241		24.032	0.03876
3.008	0.0046		385.024	0.12373		24.064	0.04331
3.012	0.00558		385.536	0.1299		24.096	0.04063
3.016	0.00476		386.048	0.12109		24.128	0.03899
3.02	0.00312		386.56	0.11889		24.16	0.04145
3.024	0.00493		387.072	0.12461		24.192	0.03832
3.028	0.00427		387.584	0.12285		24.224	0.04048
3.032	0.00476		388.096	0.13122		24.256	0.04212
3.036	0.00279		388.608	0.14091		24.288	0.03884
3.04	0.0046		389.12	0.11229		24.32	0.03891
3.044	0.00575		389.632	0.13298		24.352	0.04353
3.048	0.00411		390.144	0.13915		24.384	0.04167
3.052	0.0046		390.656	0.12461		24.416	0.0375
3.056	0.00329		391.168	0.1365		24.448	0.03973
3.06	0.00476		391.68	0.12285		24.48	0.04025
3.064	0.00378		392.192	0.12109		24.512	0.03705
3.068	0.00427		392.704	0.13254		24.544	0.04242
3.072	0.00394		393.216	0.11317		24.576	0.03958
3.076	0.00296		393.728	0.11273		24.608	0.04197
3.08	0.00427		394.24	0.12285		24.64	0.0401
3.084	0.00394		394.752	0.1299		24.672	0.03899
3.088	0.00378		395.264	0.13122		24.704	0.03921
3.092	0.00427		395.776	0.1277		24.736	0.03951
3.096	0.00509		396.288	0.12109		24.768	0.03861
3.1	0.00312		396.8	0.11713		24.8	0.04003
3.104	0.00493		397.312	0.13078		24.832	0.03779
3.108	0.00427		397.824	0.12506		24.864	0.03787
3.112	0.00394		398.336	0.12506		24.896	0.03779
3.116	0.00509		398.848	0.13122		24.928	0.03914
3.12	0.00443		399.36	0.12241		24.96	0.03936
3.124	0.00345		399.872	0.1255		24.992	0.04197
3.128	0.00526		400.384	0.13342		25.024	0.0401
3.132	0.00394		400.896	0.13078		25.056	0.03936
3.136	0.00493		401.408	0.12021		25.088	0.03869
3.14	0.00394		401.92	0.12461		25.12	0.04234
3.144	0.00378		402.432	0.11801		25.152	0.04137
3.148	0.00526		402.944	0.13254		25.184	0.03988
3.152	0.00394		403.456	0.11801		25.216	0.03884
3.156	0.00509		403.968	0.12329		25.248	0.04033
3.16	0.00361		404.48	0.11889		25.28	0.03958
3.164	0.00378		404.992	0.12461		25.312	0.0366
3.168	0.00509		405.504	0.12902		25.344	0.03839
3.172	0.00361		406.016	0.12241		25.376	0.04145
3.176	0.0046		406.528	0.11669		25.408	0.0369
3.18	0.00411		407.04	0.12506		25.44	0.03511
3.184	0.00575		407.552	0.12461		25.472	0.03712
3.188	0.00378		408.064	0.11933		25.504	0.03914
3.192	0.00427		408.576	0.12638		25.536	0.04055
3.196	0.00345		409.088	0.13254		25.568	0.04055
3.2	0.00312		409.6	0.12638		25.6	0.04018
3.204	0.00542		410.112	0.12197		25.632	0.04115
3.208	0.00345		410.624	0.11008		25.664	0.04055
3.212	0.00427		411.136	0.11889		25.696	0.03742
3.216	0.00558		411.648	0.12285		25.728	0.04003
3.22	0.00394		412.16	0.12241		25.76	0.03899
3.224	0.00526		412.672	0.11625		25.792	0.03802
3.228	0.00329		413.184	0.12329		25.824	0.03742
3.232	0.00378		413.696	0.12197		25.856	0.03824
3.236	0.00427		414.208	0.12241		25.888	0.03899
3.24	0.00345		414.72	0.11801		25.92	0.03735
3.244	0.00493		415.232	0.13827		25.952	0.03861
3.248	0.00542		415.744	0.12417		25.984	0.03817
3.252	0.00312		416.256	0.13034		26.016	0.03951
3.256	0.00493		416.768	0.12021		26.048	0.03973
3.26	0.00296		417.28	0.11229		26.08	0.03466
3.264	0.00394		417.792	0.11889		26.112	0.03906
3.268	0.00411		418.304	0.11933		26.144	0.03794
3.272	0.00411		418.816	0.12417		26.176	0.0372
3.276	0.0046		419.328	0.1255		26.208	0.04249
3.28	0.00361		419.84	0.13298		26.24	0.03839
3.284	0.00427		420.352	0.12726		26.272	0.03779
3.288	0.00378		420.864	0.11625		26.304	0.0369
3.292	0.00296		421.376	0.12726		26.336	0.03809
3.296	0.00427		421.888	0.1114		26.368	0.04033
3.3	0.00542		422.4	0.14091		26.4	0.03966
3.304	0.00296		422.912	0.1277		26.432	0.04055
3.308	0.00345		423.424	0.1343		26.464	0.04033
3.312	0.00427		423.936	0.12109		26.496	0.03906
3.316	0.00394		424.448	0.1255		26.528	0.0375
3.32	0.00509		424.96	0.1277		26.56	0.03899
3.324	0.00246		425.472	0.12461		26.592	0.04145
3.328	0.00312		425.984	0.12153		26.624	0.0369
3.332	0.0023		426.496	0.12065		26.656	0.03712
3.336	0.00329		427.008	0.12329		26.688	0.03884
3.34	0.00296		427.52	0.10788		26.72	0.03876
3.344	0.00312		428.032	0.11361		26.752	0.03578
3.348	0.00296		428.544	0.12726		26.784	0.04055
3.352	0.00427		429.056	0.12946		26.816	0.03854
3.356	0.00411		429.568	0.12417		26.848	0.04055
3.36	0.00361		430.08	0.11096		26.88	0.03802
3.364	0.00296		430.592	0.12506		26.912	0.03817
3.368	0.00345		431.104	0.12594		26.944	0.03727
3.372	0.00246		431.616	0.12814		26.976	0.04025
3.376	0.00427		432.128	0.12197		27.008	0.03638
3.38	0.00296		432.64	0.11889		27.04	0.04085
3.384	0.00312		433.152	0.11229		27.072	0.03884
3.388	0.00558		433.664	0.11361		27.104	0.03541
3.392	0.00296		434.176	0.11933		27.136	0.03899
3.396	0.00361		434.688	0.12373		27.168	0.03839
3.4	0.00361		435.2	0.10964		27.2	0.03593
3.404	0.00296		435.712	0.10568		27.232	0.03697
3.408	0.00394		436.224	0.11889		27.264	0.03914
3.412	0.00329		436.736	0.11361		27.296	0.03832
3.416	0.00378		437.248	0.11493		27.328	0.03996
3.42	0.00411		437.76	0.12461		27.36	0.03854
3.424	0.00345		438.272	0.12594		27.392	0.03884
3.428	0.00345		438.784	0.11537		27.424	0.03936
3.432	0.00246		439.296	0.13342		27.456	0.03526
3.436	0.00378		439.808	0.12461		27.488	0.03802
3.44	0.00361		440.32	0.12858		27.52	0.03943
3.444	0.00427		440.832	0.12506		27.552	0.03772
3.448	0.00443		441.344	0.12594		27.584	0.03735
3.452	0.00345		441.856	0.11801		27.616	0.03593
3.456	0.00493		442.368	0.10524		27.648	0.03802
3.46	0.00279		442.88	0.1277		27.68	0.03861
3.464	0.00345		443.392	0.1048		27.712	0.03623
3.468	0.00312		443.904	0.12461		27.744	0.03899
3.472	0.00411		444.416	0.12065		27.776	0.03578
3.476	0.00411		444.928	0.12065		27.808	0.03817
3.48	0.00329		445.44	0.1048		27.84	0.0404
3.484	0.00345		445.952	0.10876		27.872	0.03504
3.488	0.0046		446.464	0.11537		27.904	0.03906
3.492	0.00263		446.976	0.11669		27.936	0.03697
3.496	0.0023		447.488	0.11845		27.968	0.03757
3.5	0.00443		448	0.11537		28	0.03943
3.504	0.00411		448.512	0.12021		28.032	0.04018
3.508	0.00361		449.024	0.10568		28.064	0.03414
3.512	0.00345		449.536	0.12594		28.096	0.0375
3.516	0.00378		450.048	0.12153		28.128	0.03653
3.52	0.00361		450.56	0.12461		28.16	0.03578
3.524	0.00214		451.072	0.11801		28.192	0.03884
3.528	0.00329		451.584	0.12638		28.224	0.03757
3.532	0.00263		452.096	0.11008		28.256	0.03496
3.536	0.0046		452.608	0.11229		28.288	0.03817
3.54	0.0023		453.12	0.11757		28.32	0.03593
3.544	0.00411		453.632	0.12461		28.352	0.03779
3.548	0.00246		454.144	0.11185		28.384	0.03854
3.552	0.00329		454.656	0.11581		28.416	0.0372
3.556	0.00345		455.168	0.12109		28.448	0.0363
3.56	0.00345		455.68	0.1299		28.48	0.04115
3.564	0.00361		456.192	0.12902		28.512	0.03742
3.568	0.00394		456.704	0.11361		28.544	0.04048
3.572	0.00361		457.216	0.11317		28.576	0.03399
3.576	0.00394		457.728	0.1277		28.608	0.03586
3.58	0.00394		458.24	0.10656		28.64	0.03996
3.584	0.00246		458.752	0.11581		28.672	0.0366
3.588	0.00296		459.264	0.12638		28.704	0.03668
3.592	0.00427		459.776	0.11625		28.736	0.03779
3.596	0.00263		460.288	0.12417		28.768	0.041
3.6	0.00181		460.8	0.12506		28.8	0.03615
3.604	0.00214		461.312	0.11977		28.832	0.03824
3.608	0.00345		461.824	0.12197		28.864	0.03794
3.612	0.00263		462.336	0.10216		28.896	0.03697
3.616	0.00329		462.848	0.107		28.928	0.03846
3.62	0.00214		463.36	0.11361		28.96	0.03712
3.624	0.00312		463.872	0.12461		28.992	0.03399
3.628	0.00214		464.384	0.11273		29.024	0.0401
3.632	0.0023		464.896	0.12329		29.056	0.03891
3.636	0.00263		465.408	0.11273		29.088	0.03996
3.64	0.00279		465.92	0.12373		29.12	0.03675
3.644	0.00263		466.432	0.12153		29.152	0.03921
3.648	0.00181		466.944	0.11581		29.184	0.03593
3.652	0.00263		467.456	0.11537		29.216	0.03966
3.656	0.00279		467.968	0.12417		29.248	0.03675
3.66	0.00312		468.48	0.11713		29.28	0.03459
3.664	0.00345		468.992	0.13122		29.312	0.0363
3.668	0.00378		469.504	0.12021		29.344	0.03742
3.672	0.00214		470.016	0.11229		29.376	0.03742
3.676	0.00329		470.528	0.1092		29.408	0.03623
3.68	0.00246		471.04	0.12109		29.44	0.03697
3.684	0.00214		471.552	0.1092		29.472	0.03615
3.688	0.00378		472.064	0.10524		29.504	0.03608
3.692	0.00345		472.576	0.12726		29.536	0.0334
3.696	0.00296		473.088	0.10612		29.568	0.03489
3.7	0.00197		473.6	0.10392		29.6	0.03444
3.704	0.00329		474.112	0.11669		29.632	0.0366
3.708	0.00361		474.624	0.10172		29.664	0.03764
3.712	0.00279		475.136	0.11405		29.696	0.03653
3.716	0.00312		475.648	0.1114		29.728	0.03429
3.72	0.00394		476.16	0.11185		29.76	0.03571
3.724	0.00345		476.672	0.11977		29.792	0.03712
3.728	0.00263		477.184	0.11273		29.824	0.03891
3.732	0.00197		477.696	0.11405		29.856	0.03809
3.736	0.00378		478.208	0.11273		29.888	0.04025
3.74	0.00263		478.72	0.12506		29.92	0.03474
3.744	0.00164		479.232	0.12285		29.952	0.03578
3.748	0.00263		479.744	0.12109		29.984	0.03459
3.752	0.00197		480.256	0.11405		30.016	0.03675
3.756	0.00361		480.768	0.12021		30.048	0.03556
3.76	0.00378		481.28	0.10436		30.08	0.03481
3.764	0.00394		481.792	0.12153		30.112	0.03586
3.768	0.00345		482.304	0.10832		30.144	0.0369
3.772	0.00361		482.816	0.12153		30.176	0.03392
3.776	0.00394		483.328	0.11449		30.208	0.03578
3.78	0.00493		483.84	0.10436		30.24	0.03884
3.784	0.00279		484.352	0.12241		30.272	0.04107
3.788	0.00279		484.864	0.11405		30.304	0.03794
3.792	0.00312		485.376	0.1114		30.336	0.03563
3.796	0.00263		485.888	0.11008		30.368	0.03817
3.8	0.00312		486.4	0.12065		30.4	0.0369
3.804	0.00361		486.912	0.11229		30.432	0.0369
3.808	0.00263		487.424	0.11625		30.464	0.0372
3.812	0.00279		487.936	0.10304		30.496	0.03504
3.816	0.00279		488.448	0.10524		30.528	0.03638
3.82	0.00296		488.96	0.11581		30.56	0.0331
3.824	0.00263		489.472	0.11273		30.592	0.03623
3.828	0.00345		489.984	0.11361		30.624	0.03444
3.832	0.00197		490.496	0.12285		30.656	0.03533
3.836	0.00361		491.008	0.11669		30.688	0.03392
3.84	0.00214		491.52	0.11625		30.72	0.03451
3.844	0.00329		492.032	0.11008		30.752	0.03645
3.848	0.0023		492.544	0.12594		30.784	0.03578
3.852	0.00411		493.056	0.1277		30.816	0.03518
3.856	0.00345		493.568	0.1114		30.848	0.03608
3.86	0.00296		494.08	0.10656		30.88	0.03295
3.864	0.00214		494.592	0.1299		30.912	0.03377
3.868	0.00279		495.104	0.11625		30.944	0.03653
3.872	0.00148		495.616	0.10612		30.976	0.03504
3.876	0.00197		496.128	0.12946		31.008	0.03436
3.88	0.00296		496.64	0.10832		31.04	0.03533
3.884	0.0023		497.152	0.11229		31.072	0.03578
3.888	0.00246		497.664	0.10788		31.104	0.03563
3.892	0.00312		498.176	0.11273		31.136	0.03556
3.896	0.00329		498.688	0.10832		31.168	0.03436
3.9	0.00329		499.2	0.09908		31.2	0.0375
3.904	0.00246		499.712	0.1114		31.232	0.03511
3.908	0.0023		500.224	0.1092		31.264	0.03623
3.912	0.00378		500.736	0.09555		31.296	0.0325
3.916	0.00197		501.248	0.11493		31.328	0.03712
3.92	0.00214		501.76	0.107		31.36	0.03571
3.924	0.0023		502.272	0.10744		31.392	0.03563
3.928	0.00263		502.784	0.11669		31.424	0.03317
3.932	0.00246		503.296	0.11096		31.456	0.03392
3.936	0.00214		503.808	0.10744		31.488	0.0363
3.94	0.00246		504.32	0.10084		31.52	0.03779
3.944	0.00181		504.832	0.11273		31.552	0.03496
3.948	0.00263		505.344	0.10656		31.584	0.03451
3.952	0.00427		505.856	0.09819		31.616	0.03392
3.956	0.00312		506.368	0.10348		31.648	0.03571
3.96	0.00296		506.88	0.10304		31.68	0.03705
3.964	0.0023		507.392	0.11052		31.712	0.03161
3.968	0.00214		507.904	0.11449		31.744	0.03638
3.972	0.0023		508.416	0.1048		31.776	0.03451
3.976	0.00361		508.928	0.12285		31.808	0.03742
3.98	0.00279		509.44	0.09819		31.84	0.03436
3.984	0.00197		509.952	0.11317		31.872	0.03377
3.988	0.00214		510.464	0.09555		31.904	0.03362
3.992	0.0023		510.976	0.11229		31.936	0.03436
3.996	0.00312		511.488	0.11537		31.968	0.03168
4	0.00329		512	0.11845		32	0.03653
4.004	0.00329		512.512	0.10788		32.032	0.03846
4.008	0.00246		513.024	0.10876		32.064	0.03623
4.012	0.00329		513.536	0.11096		32.096	0.03459
4.016	0.00279		514.048	0.11889		32.128	0.03444
4.02	0.00329		514.56	0.1092		32.16	0.03347
4.024	0.00312		515.072	0.11889		32.192	0.03489
4.028	0.00214		515.584	0.11405		32.224	0.03258
4.032	0.00312		516.096	0.10964		32.256	0.0366
4.036	0.00312		516.608	0.12373		32.288	0.03511
4.04	0.00197		517.12	0.09731		32.32	0.03548
4.044	0.00197		517.632	0.10524		32.352	0.02974
4.048	0.00345		518.144	0.10084		32.384	0.03198
4.052	0.0023		518.656	0.12417		32.416	0.03869
4.056	0.00197		519.168	0.11096		32.448	0.0319
4.06	0.00329		519.68	0.10788		32.48	0.03265
4.064	0.0023		520.192	0.09643		32.512	0.03481
4.068	0.00263		520.704	0.09555		32.544	0.03504
4.072	0.00148		521.216	0.1092		32.576	0.03325
4.076	0.00197		521.728	0.10656		32.608	0.03131
4.08	0.00329		522.24	0.10172		32.64	0.03347
4.084	0.00329		522.752	0.10568		32.672	0.03496
4.088	0.00279		523.264	0.10656		32.704	0.03518
4.092	0.00148		523.776	0.11933		32.736	0.03429
4.096	0.0023		524.288	0.11449		32.768	0.03198
4.1	0.00246		524.8	0.10348		32.8	0.03138
4.104	0.00246		525.312	0.11493		32.832	0.03586
4.108	0.00197		525.824	0.1114		32.864	0.03392
4.112	0.00329		526.336	0.09819		32.896	0.03354
4.116	0.00263		526.848	0.11449		32.928	0.03287
4.12	0.00197		527.36	0.12241		32.96	0.03474
4.124	0.00296		527.872	0.09952		32.992	0.03205
4.128	0.00279		528.384	0.11845		33.024	0.03571
4.132	0.00296		528.896	0.10612		33.056	0.03265
4.136	0.00345		529.408	0.09291		33.088	0.0334
4.14	0.00312		529.92	0.12417		33.12	0.03645
4.144	0.00246		530.432	0.10304		33.152	0.03608
4.148	0.00214		530.944	0.11273		33.184	0.03422
4.152	0.00214		531.456	0.11977		33.216	0.03399
4.156	0.0023		531.968	0.10524		33.248	0.0325
4.16	0.00181		532.48	0.11361		33.28	0.03362
4.164	0.00312		532.992	0.11625		33.312	0.03459
4.168	0.0023		533.504	0.09687		33.344	0.03399
4.172	0.00164		534.016	0.10524		33.376	0.03116
4.176	0.00246		534.528	0.1092		33.408	0.03265
4.18	0.00312		535.04	0.11801		33.44	0.0322
4.184	0.00312		535.552	0.10436		33.472	0.03392
4.188	0.00279		536.064	0.10964		33.504	0.03451
4.192	0.0046		536.576	0.11625		33.536	0.03302
4.196	0.00148		537.088	0.1048		33.568	0.03377
4.2	0.00345		537.6	0.10436		33.6	0.03504
4.204	0.00263		538.112	0.11581		33.632	0.03198
4.208	0.0023		538.624	0.11185		33.664	0.03593
4.212	0.00197		539.136	0.11229		33.696	0.03571
4.216	0.00181		539.648	0.11008		33.728	0.03451
4.22	0.00329		540.16	0.09908		33.76	0.03436
4.224	0.00181		540.672	0.10612		33.792	0.03451
4.228	0.00214		541.184	0.09952		33.824	0.03287
4.232	0.00279		541.696	0.11801		33.856	0.03354
4.236	0.00246		542.208	0.11933		33.888	0.0334
4.24	0.00312		542.72	0.10348		33.92	0.03556
4.244	0.00378		543.232	0.107		33.952	0.03436
4.248	0.00181		543.744	0.1048		33.984	0.03094
4.252	0.00164		544.256	0.11273		34.016	0.03064
4.256	0.00312		544.768	0.09423		34.048	0.03668
4.26	0.00263		545.28	0.10172		34.08	0.03183
4.264	0.00214		545.792	0.1048		34.112	0.03243
4.268	0.00131		546.304	0.09775		34.144	0.03295
4.272	0.00329		546.816	0.10832		34.176	0.03518
4.276	0.00246		547.328	0.10084		34.208	0.03384
4.28	0.00312		547.84	0.09775		34.24	0.03258
4.284	0.00246		548.352	0.09908		34.272	0.03429
4.288	0.00164		548.864	0.10304		34.304	0.03451
4.292	0.00263		549.376	0.10084		34.336	0.03414
4.296	0.00164		549.888	0.10524		34.368	0.03399
4.3	0.00164		550.4	0.10304		34.4	0.03668
4.304	0.00115		550.912	0.09731		34.432	0.03235
4.308	0.00246		551.424	0.09555		34.464	0.03317
4.312	0.00164		551.936	0.08851		34.496	0.03198
4.316	0.0023		552.448	0.11713		34.528	0.03131
4.32	0.00263		552.96	0.10128		34.56	0.02944
4.324	0.00181		553.472	0.10524		34.592	0.03362
4.328	0.00148		553.984	0.10656		34.624	0.03258
4.332	0.00214		554.496	0.10568		34.656	0.03377
4.336	0.00197		555.008	0.10656		34.688	0.03429
4.34	0.00246		555.52	0.1048		34.72	0.03362
4.344	0.00131		556.032	0.1048		34.752	0.03205
4.348	0.00164		556.544	0.11713		34.784	0.02982
4.352	0.00131		557.056	0.11229		34.816	0.03384
4.356	0.00263		557.568	0.10876		34.848	0.0328
4.36	0.00214		558.08	0.1048		34.88	0.03228
4.364	0.00312		558.592	0.09863		34.912	0.03541
4.368	0.00131		559.104	0.11537		34.944	0.03101
4.372	0.000985545		559.616	0.11361		34.976	0.03272
4.376	0.00279		560.128	0.09379		35.008	0.03422
4.38	0.00148		560.64	0.10568		35.04	0.03198
4.384	0.00246		561.152	0.10744		35.072	0.0375
4.388	0.0023		561.664	0.09555		35.104	0.03533
4.392	0.0023		562.176	0.09511		35.136	0.03317
4.396	0.00181		562.688	0.1048		35.168	0.03369
4.4	0.00197		563.2	0.09599		35.2	0.03153
4.404	0.00312		563.712	0.10128		35.232	0.03228
4.408	0.00263		564.224	0.11317		35.264	0.0366
4.412	0.00312		564.736	0.09643		35.296	0.03399
4.416	0.00197		565.248	0.10392		35.328	0.03228
4.42	0.00115		565.76	0.09511		35.36	0.03183
4.424	0.0023		566.272	0.10304		35.392	0.03399
4.428	0.00378		566.784	0.09731		35.424	0.03101
4.432	0.00263		567.296	0.10216		35.456	0.03548
4.436	0.00263		567.808	0.11493		35.488	0.03272
4.44	0.00131		568.32	0.10172		35.52	0.03049
4.444	0.00197		568.832	0.1026		35.552	0.03235
4.448	0.00279		569.344	0.11801		35.584	0.03108
4.452	0.00312		569.856	0.09908		35.616	0.03183
4.456	0.00427		570.368	0.09819		35.648	0.03205
4.46	0.00164		570.88	0.09203		35.68	0.03056
4.464	0.00214		571.392	0.09819		35.712	0.03362
4.468	0.0023		571.904	0.08983		35.744	0.03362
4.472	0.00263		572.416	0.08895		35.776	0.0322
4.476	0.00263		572.928	0.09863		35.808	0.03436
4.48	0.00197		573.44	0.10172		35.84	0.03504
4.484	0.00345		573.952	0.09952		35.872	0.03369
4.488	0.0023		574.464	0.09908		35.904	0.03325
4.492	0.00312		574.976	0.10964		35.936	0.03094
4.496	0.00164		575.488	0.10436		35.968	0.03362
4.5	0.0023		576	0.09908		36	0.03079
4.504	0.00164		576.512	0.12021		36.032	0.03243
4.508	0.00148		577.024	0.10128		36.064	0.03325
4.512	0.00148		577.536	0.08719		36.096	0.0325
4.516	0.00329		578.048	0.09819		36.128	0.03094
4.52	0.00148		578.56	0.11757		36.16	0.02922
4.524	0.00263		579.072	0.09996		36.192	0.0328
4.528	0.00181		579.584	0.10172		36.224	0.03347
4.532	0.00263		580.096	0.10656		36.256	0.03392
4.536	0.00148		580.608	0.08763		36.288	0.03198
4.54	0.00214		581.12	0.10964		36.32	0.03354
4.544	0.00279		581.632	0.09996		36.352	0.03086
4.548	0.00131		582.144	0.09863		36.384	0.03161
4.552	0.00246		582.656	0.10524		36.416	0.03265
4.556	0.00148		583.168	0.10744		36.448	0.0363
4.56	0.00164		583.68	0.107		36.48	0.03325
4.564	0.00115		584.192	0.10524		36.512	0.03198
4.568	0.00164		584.704	0.1114		36.544	0.03295
4.572	0.000985545		585.216	0.09467		36.576	0.03086
4.576	0.00115		585.728	0.09379		36.608	0.03422
4.58	0.00115		586.24	0.10568		36.64	0.03369
4.584	0.00279		586.752	0.10568		36.672	0.03362
4.588	0.00296		587.264	0.11361		36.704	0.03362
4.592	0.00312		587.776	0.10348		36.736	0.03146
4.596	0.00345		588.288	0.09731		36.768	0.03272
4.6	0.00263		588.8	0.09467		36.8	0.03198
4.604	0.00246		589.312	0.09731		36.832	0.03414
4.608	0.00181		589.824	0.09819		36.864	0.03615
4.612	0.0023		590.336	0.09775		36.896	0.03213
4.616	0.00214		590.848	0.11933		36.928	0.0328
4.62	0.00148		591.36	0.1092		36.96	0.03243
4.624	0.00115		591.872	0.1048		36.992	0.03213
4.628	0.00214		592.384	0.09687		37.024	0.0319
4.632	0.00131		592.896	0.10392		37.056	0.03235
4.636	0.00214		593.408	0.11581		37.088	0.03094
4.64	0.0023		593.92	0.09863		37.12	0.03265
4.644	0.00197		594.432	0.1048		37.152	0.03131
4.648	0.00214		594.944	0.10084		37.184	0.03541
4.652	0.00181		595.456	0.1026		37.216	0.03444
4.656	0.0023		595.968	0.107		37.248	0.03012
4.66	0.00197		596.48	0.09908		37.28	0.03354
4.664	0.00181		596.992	0.09423		37.312	0.02967
4.668	0.00263		597.504	0.11845		37.344	0.03183
4.672	0.00345		598.016	0.09511		37.376	0.03272
4.676	0.00345		598.528	0.10832		37.408	0.03407
4.68	0.00214		599.04	0.09115		37.44	0.03116
4.684	0.00263		599.552	0.09731		37.472	0.03153
4.688	0.00181		600.064	0.09247		37.504	0.02922
4.692	0.00263		600.576	0.08763		37.536	0.03332
4.696	0.00181		601.088	0.09159		37.568	0.03392
4.7	0.00214		601.6	0.09027		37.6	0.03131
4.704	0.00197		602.112	0.11449		37.632	0.02997
4.708	0.00246		602.624	0.08763		37.664	0.03049
4.712	0.00181		603.136	0.09908		37.696	0.03295
4.716	0.00181		603.648	0.09687		37.728	0.03369
4.72	0.00197		604.16	0.09819		37.76	0.03101
4.724	0.00148		604.672	0.09687		37.792	0.03071
4.728	0.00214		605.184	0.09643		37.824	0.03325
4.732	0.00263		605.696	0.1114		37.856	0.03108
4.736	0.00164		606.208	0.09996		37.888	0.03295
4.74	0.0023		606.72	0.09775		37.92	0.03265
4.744	0.0023		607.232	0.09159		37.952	0.03272
4.748	0.00164		607.744	0.09863		37.984	0.03265
4.752	0.00131		608.256	0.09115		38.016	0.0319
4.756	0.00164		608.768	0.09819		38.048	0.03325
4.76	0.00115		609.28	0.10436		38.08	0.03481
4.764	0.00214		609.792	0.09687		38.112	0.03168
4.768	0.00164		610.304	0.09203		38.144	0.03012
4.772	0.00115		610.816	0.09159		38.176	0.02952
4.776	0.000985545		611.328	0.10744		38.208	0.03071
4.78	0.00148		611.84	0.09687		38.24	0.03116
4.784	0.00312		612.352	0.1004		38.272	0.03168
4.788	0.00131		612.864	0.10524		38.304	0.0328
4.792	0.00148		613.376	0.107		38.336	0.02825
4.796	0.00279		613.888	0.10304		38.368	0.02944
4.8	0.00197		614.4	0.10084		38.4	0.02952
4.804	0.00246		614.912	0.08895		38.432	0.03086
4.808	0.0023		615.424	0.10084		38.464	0.03146
4.812	0.00197		615.936	0.09908		38.496	0.0319
4.816	0.00181		616.448	0.10304		38.528	0.03161
4.82	0.00131		616.96	0.08454		38.56	0.0319
4.824	0.00181		617.472	0.09908		38.592	0.03198
4.828	0.00181		617.984	0.09379		38.624	0.03101
4.832	0.000985545		618.496	0.08631		38.656	0.02877
4.836	0.00296		619.008	0.1026		38.688	0.0293
4.84	0.00279		619.52	0.09467		38.72	0.03287
4.844	0.00148		620.032	0.09511		38.752	0.03436
4.848	0.00263		620.544	0.10524		38.784	0.02974
4.852	0.00164		621.056	0.09599		38.816	0.03325
4.856	0.00214		621.568	0.09379		38.848	0.0325
4.86	0.00131		622.08	0.08939		38.88	0.03153
4.864	0.0023		622.592	0.10524		38.912	0.03034
4.868	0.000821288		623.104	0.10084		38.944	0.03325
4.872	0.00148		623.616	0.10304		38.976	0.03034
4.876	0.0023		624.128	0.09863		39.008	0.03079
4.88	0.0023		624.64	0.10304		39.04	0.03123
4.884	0.00131		625.152	0.09819		39.072	0.03041
4.888	0.00181		625.664	0.10216		39.104	0.0319
4.892	0.00181		626.176	0.09863		39.136	0.03295
4.896	0.00263		626.688	0.08719		39.168	0.03004
4.9	0.00197		627.2	0.09511		39.2	0.03384
4.904	0.00214		627.712	0.09423		39.232	0.03056
4.908	0.00246		628.224	0.10612		39.264	0.02885
4.912	0.00214		628.736	0.08278		39.296	0.02877
4.916	0.00148		629.248	0.09335		39.328	0.03272
4.92	0.00329		629.76	0.10172		39.36	0.03213
4.924	0.00148		630.272	0.08895		39.392	0.03317
4.928	0.0023		630.784	0.09291		39.424	0.02989
4.932	0.00131		631.296	0.10964		39.456	0.02997
4.936	0.00131		631.808	0.09952		39.488	0.03041
4.94	0.00279		632.32	0.09467		39.52	0.03138
4.944	0.00131		632.832	0.1026		39.552	0.03168
4.948	0.00181		633.344	0.10216		39.584	0.02937
4.952	0.00148		633.856	0.09731		39.616	0.03049
4.956	0.00181		634.368	0.09908		39.648	0.02766
4.96	0.00181		634.88	0.09908		39.68	0.03004
4.964	0.00296		635.392	0.1048		39.712	0.03176
4.968	0.00197		635.904	0.09027		39.744	0.02833
4.972	0.00131		636.416	0.09775		39.776	0.03198
4.976	0.000821288		636.928	0.09643		39.808	0.03071
4.98	0.0023		637.44	0.09467		39.84	0.03116
4.984	0.00214		637.952	0.09379		39.872	0.03086
4.988	0.00181		638.464	0.08807		39.904	0.03116
4.992	0.00214		638.976	0.09291		39.936	0.03138
4.996	0.0023		639.488	0.09203		39.968	0.0284
5	0.00181		640	0.08631		40	0.02751
5.004	0.00214		640.512	0.08807		40.032	0.03064
5.008	0.00148		641.024	0.08454		40.064	0.03258
5.012	0.0023		641.536	0.09996		40.096	0.03064
5.016	0.0023		642.048	0.107		40.128	0.03101
5.02	0.000985545		642.56	0.1004		40.16	0.02997
5.024	0.00131		643.072	0.09599		40.192	0.0287
5.028	0.000985545		643.584	0.09643		40.224	0.03176
5.032	0.00181		644.096	0.09599		40.256	0.03094
5.036	0.00131		644.608	0.09599		40.288	0.02997
5.04	0.00181		645.12	0.09819		40.32	0.03108
5.044	0.00214		645.632	0.09952		40.352	0.03101
5.048	0.00263		646.144	0.09996		40.384	0.03101
5.052	0.00197		646.656	0.09115		40.416	0.02892
5.056	0.00181		647.168	0.09687		40.448	0.02825
5.06	0.00115		647.68	0.09159		40.48	0.03213
5.064	0.000985545		648.192	0.09555		40.512	0.03362
5.068	0.00197		648.704	0.08719		40.544	0.03287
5.072	0.00115		649.216	0.09599		40.576	0.02691
5.076	0.00296		649.728	0.08675		40.608	0.03153
5.08	0.00148		650.24	0.10436		40.64	0.0322
5.084	0.00181		650.752	0.10436		40.672	0.03213
5.088	0.00148		651.264	0.09467		40.704	0.03026
5.092	0.00131		651.776	0.08851		40.736	0.03094
5.096	0.00131		652.288	0.09731		40.768	0.02855
5.1	0.00148		652.8	0.09687		40.8	0.03064
5.104	0.000821288		653.312	0.09467		40.832	0.02915
5.108	0.00148		653.824	0.09819		40.864	0.0322
5.112	0.00148		654.336	0.09555		40.896	0.03034
5.116	0.00148		654.848	0.09599		40.928	0.02952
5.12	0.00115		655.36	0.10392		40.96	0.03101
5.124	0.000985545		655.872	0.09027		40.992	0.03071
5.128	0.000985545		656.384	0.10392		41.024	0.03198
5.132	0.00115		656.896	0.10084		41.056	0.03161
5.136	0.000985545		657.408	0.09863		41.088	0.0293
5.14	0.000985545		657.92	0.09159		41.12	0.03012
5.144	0.00164		658.432	0.08366		41.152	0.03168
5.148	0.00131		658.944	0.09423		41.184	0.03049
5.152	0.00181		659.456	0.10128		41.216	0.029
5.156	0.00148		659.968	0.10084		41.248	0.03108
5.16	0.00197		660.48	0.08895		41.28	0.0287
5.164	0.00148		660.992	0.08851		41.312	0.02833
5.168	0.00246		661.504	0.09203		41.344	0.03004
5.172	0.00181		662.016	0.09908		41.376	0.03213
5.176	0.00181		662.528	0.09819		41.408	0.03034
5.18	0.00181		663.04	0.09775		41.44	0.03131
5.184	0.00115		663.552	0.09819		41.472	0.03041
5.188	0.00214		664.064	0.10612		41.504	0.02989
5.192	0.00164		664.576	0.09511		41.536	0.03079
5.196	0.00115		665.088	0.10964		41.568	0.02654
5.2	0.00131		665.6	0.10084		41.6	0.0287
5.204	0.000985545		666.112	0.09291		41.632	0.02788
5.208	0.00181		666.624	0.08102		41.664	0.02982
5.212	0.00246		667.136	0.08983		41.696	0.02915
5.216	0.00246		667.648	0.10216		41.728	0.0284
5.22	0.000821288		668.16	0.08939		41.76	0.02944
5.224	0.00214		668.672	0.09863		41.792	0.02758
5.228	0.00164		669.184	0.08983		41.824	0.02885
5.232	0.00164		669.696	0.09819		41.856	0.03056
5.236	0.00065703		670.208	0.08542		41.888	0.02698
5.24	0.00148		670.72	0.09908		41.92	0.02862
5.244	0.00164		671.232	0.09952		41.952	0.02758
5.248	0.00148		671.744	0.08234		41.984	0.03414
5.252	0.00197		672.256	0.09027		42.016	0.02892
5.256	0.00181		672.768	0.08587		42.048	0.02609
5.26	0.00164		673.28	0.09423		42.08	0.03034
5.264	0.00181		673.792	0.09027		42.112	0.03049
5.268	0.00197		674.304	0.09379		42.144	0.03123
5.272	0.00115		674.816	0.09908		42.176	0.03183
5.276	0.00164		675.328	0.08939		42.208	0.02922
5.28	0.00164		675.84	0.09643		42.24	0.02773
5.284	0.0023		676.352	0.08675		42.272	0.02922
5.288	0.00164		676.864	0.09863		42.304	0.02773
5.292	0.00181		677.376	0.08366		42.336	0.0328
5.296	0.00131		677.888	0.09291		42.368	0.03228
5.3	0.00131		678.4	0.09203		42.4	0.0284
5.304	0.00148		678.912	0.1026		42.432	0.02937
5.308	0.000985545		679.424	0.09203		42.464	0.02698
5.312	0.00214		679.936	0.10612		42.496	0.02825
5.316	0.00131		680.448	0.08146		42.528	0.02989
5.32	0.00181		680.96	0.09775		42.56	0.02848
5.324	0.00197		681.472	0.08587		42.592	0.03004
5.328	0.00148		681.984	0.0797		42.624	0.03064
5.332	0.00197		682.496	0.08763		42.656	0.02915
5.336	0.00164		683.008	0.08631		42.688	0.03019
5.34	0.00279		683.52	0.08895		42.72	0.02833
5.344	0.00148		684.032	0.09643		42.752	0.03012
5.348	0.00197		684.544	0.08983		42.784	0.03176
5.352	0.00131		685.056	0.08763		42.816	0.02818
5.356	0.000985545		685.568	0.08498		42.848	0.03079
5.36	0.000985545		686.08	0.08278		42.88	0.03079
5.364	0.00148		686.592	0.08763		42.912	0.02713
5.368	0.00115		687.104	0.09599		42.944	0.03064
5.372	0.00181		687.616	0.08146		42.976	0.02937
5.376	0.000821288		688.128	0.09731		43.008	0.02713
5.38	0.00131		688.64	0.08234		43.04	0.02877
5.384	0.00131		689.152	0.09291		43.072	0.02728
5.388	0.00164		689.664	0.09819		43.104	0.02892
5.392	0.00181		690.176	0.09027		43.136	0.03049
5.396	0.00131		690.688	0.09599		43.168	0.03094
5.4	0.00164		691.2	0.0841		43.2	0.02698
5.404	0.00115		691.712	0.09599		43.232	0.02758
5.408	0.00181		692.224	0.07574		43.264	0.02818
5.412	0.00214		692.736	0.09203		43.296	0.02848
5.416	0.00181		693.248	0.09291		43.328	0.03377
5.42	0.00115		693.76	0.09467		43.36	0.0281
5.424	0.00279		694.272	0.08014		43.392	0.02848
5.428	0.00115		694.784	0.08719		43.424	0.03198
5.432	0.00214		695.296	0.09115		43.456	0.02885
5.436	0.00148		695.808	0.08454		43.488	0.03213
5.44	0.0023		696.32	0.09819		43.52	0.02654
5.444	0.00115		696.832	0.08322		43.552	0.03094
5.448	0.00181		697.344	0.08058		43.584	0.03064
5.452	0.00065703		697.856	0.0819		43.616	0.02967
5.456	0.00164		698.368	0.08587		43.648	0.02922
5.46	0.00181		698.88	0.08146		43.68	0.02855
5.464	0.00148		699.392	0.09335		43.712	0.03079
5.468	0.00065703		699.904	0.10128		43.744	0.02877
5.472	0.00164		700.416	0.08322		43.776	0.02646
5.476	0.00148		700.928	0.09467		43.808	0.02825
5.48	0.00164		701.44	0.10172		43.84	0.02803
5.484	0.00148		701.952	0.09687		43.872	0.03235
5.488	0.00214		702.464	0.09775		43.904	0.0293
5.492	0.000821288		702.976	0.09159		43.936	0.0284
5.496	0.00115		703.488	0.09203		43.968	0.02922
5.5	0.00148		704	0.07838		44	0.02967
5.504	0.0023		704.512	0.08939		44.032	0.02743
5.508	0.00164		705.024	0.08983		44.064	0.02654
5.512	0.000985545		705.536	0.09027		44.096	0.03064
5.516	0.00131		706.048	0.09379		44.128	0.03049
5.52	0.00148		706.56	0.08454		44.16	0.03146
5.524	0.000821288		707.072	0.08631		44.192	0.02743
5.528	0.000328515		707.584	0.08851		44.224	0.03161
5.532	0.00164		708.096	0.08719		44.256	0.029
5.536	0.00148		708.608	0.08675		44.288	0.02758
5.54	0.00214		709.12	0.08454		44.32	0.03004
5.544	0.00181		709.632	0.0819		44.352	0.03108
5.548	0.000492773		710.144	0.09379		44.384	0.02922
5.552	0.000492773		710.656	0.09423		44.416	0.03071
5.556	0.00148		711.168	0.08102		44.448	0.02751
5.56	0.00065703		711.68	0.08366		44.48	0.02825
5.564	0.00115		712.192	0.08542		44.512	0.0281
5.568	0.00181		712.704	0.09643		44.544	0.02922
5.572	0.000164258		713.216	0.09379		44.576	0.0325
5.576	0.00148		713.728	0.09027		44.608	0.029
5.58	0.00181		714.24	0.08939		44.64	0.02959
5.584	0.00115		714.752	0.09379		44.672	0.02974
5.588	0.00263		715.264	0.09643		44.704	0.0293
5.592	0.00148		715.776	0.08719		44.736	0.03004
5.596	0.00164		716.288	0.09335		44.768	0.02922
5.6	0.00148		716.8	0.08939		44.8	0.0281
5.604	0.000985545		717.312	0.08498		44.832	0.029
5.608	0.000985545		717.824	0.09423		44.864	0.03056
5.612	0.000821288		718.336	0.09996		44.896	0.02997
5.616	0.000985545		718.848	0.08675		44.928	0.02848
5.62	0.00164		719.36	0.0819		44.96	0.0293
5.624	0.000985545		719.872	0.08542		44.992	0.03213
5.628	0.000985545		720.384	0.09379		45.024	0.03056
5.632	0.000985545		720.896	0.08631		45.056	0.02743
5.636	0.00148		721.408	0.07926		45.088	0.02885
5.64	0.00214		721.92	0.09291		45.12	0.02631
5.644	0.000328515		722.432	0.08102		45.152	0.02691
5.648	0.00148		722.944	0.07838		45.184	0.0287
5.652	0.00164		723.456	0.08763		45.216	0.02766
5.656	0.00246		723.968	0.08631		45.248	0.02713
5.66	0.00115		724.48	0.08631		45.28	0.02691
5.664	0.00197		724.992	0.09115		45.312	0.02706
5.668	0.00214		725.504	0.08542		45.344	0.02959
5.672	0.00148		726.016	0.08058		45.376	0.02848
5.676	0.00148		726.528	0.07926		45.408	0.02825
[truncated: 64,060 more rows]

## Sheet: SI Figure 2
250 μW				300 μW				420 μW
[truncated: 20 more rows]

[truncated: 3 more sheets: SI Figure 6, SI Figure 7, Si Figure 8]
